# Supplementary material for: The Hox protein Antennapedia orchestrates Drosophila adult flight muscle development
Source: Sci Adv. 2024 Nov 27;10(48):eadr2261. doi: 10.1126/sciadv.adr2261 (PMC11601212; doi:10.1126/sciadv.adr2261)
Supplement: Supplementary file 2 — Movies S1 to S3 [file sciadv.adr2261_movies_s1_to_s3.zip]

Archive with 3 entries (3 files):
- adr2261_movie_s1.mp4
- adr2261_movie_s2.mp4
- adr2261_movie_s3.mp4
