# Supplementary material for: The Hox protein Antennapedia orchestrates Drosophila adult flight muscle development
Source: Sci Adv. 2024 Nov 27;10(48):eadr2261. doi: 10.1126/sciadv.adr2261 (PMC11601212; doi:10.1126/sciadv.adr2261)
Supplement: Supplementary file 3 — Data S1 to S3 [file sciadv.adr2261_data_s1_to_s3.zip]

Archive with 3 entries (3 files):
- adr2261_data_s1.xlsx
- adr2261_data_s2.xlsx
- adr2261_data_s3.xlsx
