# Supplementary material for: The Hox protein Antennapedia orchestrates Drosophila adult flight muscle development
Source: Sci Adv. 2024 Nov 27;10(48):eadr2261. doi: 10.1126/sciadv.adr2261 (PMC11601212; doi:10.1126/sciadv.adr2261)
Supplement: Supplementary file 3 — Data S1 to S3 [file sciadv.adr2261_data_s1_to_s3.zip › adr2261_data_s1.xlsx]

## Sheet: Data S1
	Data S1. Differential gene expression analysis of Antp RNAi #2 in myoblasts
	Tab name	Description
	All Genes	Differential gene expression data of all genes from dm6 genome
	DEGs	Differentially expressed genes for Gene Ontology analyses
	Gene Ontology	Top 12 significant ontologies enriched in up- and down-regulated genes

## Sheet: All genes
	baseMean	log2FoldChange	lfcSE	stat	pvalue	padj	Symbol	EntrezID	FlybaseCG
FBgn0031081	1507.85	-0.595697	0.150089	-3.96897	7.2185e-05	0.00294742	Nep3	33005	CG9565
FBgn0052826	0	NA	NA	NA	NA	NA	tRNA:Pro-CGG-1-1	3772294	CR32826
FBgn0031085	0	NA	NA	NA	NA	NA	CG9570	33009	CG9570
FBgn0062565	0	NA	NA	NA	NA	NA	Or19b	260693	CG32825
FBgn0031088	1.67448	-1.01746	2.8898	-0.352088	0.724773	NA	CG15322	33012	CG15322
FBgn0041626	0	NA	NA	NA	NA	NA	Or19a	59214	CG18859
FBgn0040784	0.221584	-1.13659	4.99646	-0.22748	0.82005	NA	karr	50257	CG15323
FBgn0031086	0	NA	NA	NA	NA	NA	fd19B	33010	CG9571
FBgn0031082	0	NA	NA	NA	NA	NA	CG17003	33006	CG17003
FBgn0031080	0.443167	-2.12409	4.89365	-0.434051	0.664251	NA	CG12655	33004	CG12655
FBgn0052821	0	NA	NA	NA	NA	NA	CR32821	12798185	CR32821
FBgn0053217	1052.24	-0.22795	0.196432	-1.16045	0.245866	0.955865	CG33217	2768951	CG33217
FBgn0052350	710.181	-0.187052	0.231833	-0.806839	0.419759	0.999966	Vps11	317987	CG32350
FBgn0024733	50663.2	-0.0228022	0.136952	-0.166498	0.867765	0.999966	RpL10	43864	CG17521
FBgn0040372	4893.82	0.0248056	0.141025	0.175895	0.860376	0.999966	G9a	30971	CG2995
FBgn0000316	6320.87	0.00936081	0.130463	0.0717508	0.9428	0.999966	cin	30973	CG2945
FBgn0024989	38.8572	1.79038	0.712471	2.51291	0.011974	0.197447	CG3777	30979	CG3777
FBgn0040371	2.89848	2.4656	2.50232	0.985326	0.324464	NA	CG12470	30977	CG12470
FBgn0029521	1.37238	4.05382	3.71089	1.09241	0.274651	NA	Or1a	30978	CG17885
FBgn0004034	207.109	11.2905	1.47379	7.66084	1.84718e-14	3.16777e-12	y	30980	CG3757
FBgn0000022	9.86882	-0.268819	1.2555	-0.214114	0.830459	0.999966	ac	30981	CG3796
FBgn0004170	20.3481	0.0835063	0.949739	0.0879255	0.929936	0.999966	sc	30982	CG3827
FBgn0002561	18.6942	7.8201	1.72388	4.53633	5.7241e-06	0.000315874	l(1)sc	30983	CG3839
FBgn0000137	3.0342	5.19799	2.7322	1.90249	0.0571066	NA	ase	30985	CG3258
FBgn0029522	672.665	0.117736	0.20535	0.573342	0.566413	0.999966	CG13373	30988	CG13373
FBgn0052817	97.6765	0.693496	0.419023	1.65503	0.0979177	0.71455	CG32817	318226	CG32817
FBgn0029524	68.3072	-0.136297	0.494871	-0.275419	0.782994	0.999966	CG3176	30990	CG3176
FBgn0023536	1308.14	-0.258769	0.160236	-1.61492	0.106327	0.742161	CG3156	30994	CG3156
FBgn0023534	80.4675	-0.665927	0.478383	-1.39204	0.163911	0.857214	CG17778	30996	CG17778
FBgn0023535	199.822	0.010082	0.300055	0.0336005	0.973196	0.999966	arg	46717	CG18104
FBgn0023537	7725.42	-0.288285	0.117951	-2.44412	0.0145205	0.2277	CG17896	30995	CG17896
FBgn0029525	6509.82	0.183925	0.131201	1.40186	0.160958	0.855196	CG18273	30991	CG18273
FBgn0029523	963.354	0.163474	0.172658	0.946809	0.343736	0.999966	CR18275	8674032	CR18275
FBgn0010019	19.7789	-0.667215	0.914893	-0.729282	0.465829	0.999966	Cyp4g1	30986	CG3972
FBgn0011822	5.02368	4.40808	2.26528	1.94593	0.0516633	0.506055	Pgcl	30984	CG13374
FBgn0052816	206.374	3.69575	0.372488	9.9218	3.34663e-23	1.16578e-20	CG32816	318225	CG32816
FBgn0040370	24.4541	0.629835	0.859931	0.732425	0.463909	0.999966	CG13375	30976	CG13375
FBgn0040373	4105.11	-0.0520751	0.137193	-0.379576	0.704261	0.999966	CG3038	30970	CG3038
FBgn0000108	1026.87	-0.448993	0.179165	-2.50603	0.0122097	0.200088	Appl	31002	CG7727
FBgn0025640	2365.46	-0.00952783	0.144647	-0.0658693	0.947482	0.999966	CG13369	31007	CG13369
FBgn0025635	3920.9	0.0835045	0.125292	0.666479	0.505105	0.999966	CG17829	47718	CG17829
FBgn0001341	8874.23	0.245516	0.156276	1.57104	0.116173	0.766978	Mybbp1A	31010	CG6189
FBgn0003575	8443.39	0.146186	0.13181	1.10906	0.267403	0.976013	su(sable)	31012	CG6222
FBgn0025634	2788.45	-0.0782919	0.132637	-0.590273	0.555008	0.999966	CG13367	31013	CG13367
FBgn0025638	10998.2	-0.116964	0.126506	-0.924573	0.355188	0.999966	Roc1a	31014	CG16982
FBgn0040383	264.308	-0.117626	0.281082	-0.418476	0.675599	0.999966	CG5254	31020	CG5254
FBgn0040382	904.367	-0.229159	0.170644	-1.34291	0.179302	0.880089	CG5273	31021	CG5273
FBgn0027343	377.699	0.0381207	0.254409	0.14984	0.880891	0.999966	fz3	31023	CG16785
FBgn0025621	7055.37	0.033468	0.125395	0.2669	0.789546	0.999966	CG16989	31026	CG16989
FBgn0029535	3.41652	-0.495068	2.38136	-0.207893	0.835312	NA	CG14635	31032	CG14635
FBgn0026874	28.3929	1.06581	0.77308	1.37866	0.168001	0.86439	CG13358	31029	CG13358
FBgn0025616	68.604	0.368805	0.515768	0.715061	0.474571	0.999966	CG13359	31028	CG13359
FBgn0015799	9447.05	0.176114	0.114289	1.54096	0.123328	0.780909	Rbf	31027	CG7413
FBgn0025620	27.2044	-0.600795	0.767008	-0.783297	0.433453	0.999966	CG13360	31025	CG13360
FBgn0015288	55267.7	-0.12046	0.125069	-0.963146	0.335474	0.999966	RpL22	31022	CG7434
FBgn0029532	19.4576	0.235204	0.938273	0.250678	0.802063	0.999966	CG13361	31019	CG13361
FBgn0029531	334.696	-0.133307	0.279693	-0.476621	0.633632	0.999966	CG13362	31018	CG13362
FBgn0025639	17972.8	0.0825385	0.118121	0.698764	0.484699	0.999966	Hmt4-20	31015	CG13363
FBgn0002579	12309.3	-0.222613	0.146891	-1.51549	0.129647	0.796681	RpL36	31009	CG7622
FBgn0026879	5137.07	-0.150868	0.145938	-1.03378	0.301241	0.997322	CG13364	50364	CG13364
FBgn0029529	537.746	-0.190448	0.208859	-0.911849	0.361848	0.999966	CG13365	31005	CG13365
FBgn0025633	9216.71	0.135843	0.127202	1.06794	0.285549	0.993058	CG13366	31004	CG13366
FBgn0040892	1.75495	-0.113374	3.07587	-0.0368592	0.970597	NA	CG14634	50366	CG14634
FBgn0040341	14.7682	-0.185026	1.02379	-0.180726	0.856583	0.999966	CG11664	31033	CG11664
FBgn0029539	3.29873	0.9819	2.32454	0.422406	0.672728	NA	CG11663	31036	CG11663
FBgn0040339	1489.42	-0.09536	0.170101	-0.560608	0.575065	0.999966	MED22	31038	CG3034
FBgn0052815	323.041	0.0325632	0.257531	0.126444	0.899381	0.999966	CG32815	318224	CG32815
FBgn0040340	11537.4	0.0665211	0.118267	0.562467	0.573798	0.999966	TRAM	31042	CG11642
FBgn0040347	597.188	0.160059	0.196011	0.816583	0.414167	0.999966	mus81	31044	CG3026
FBgn0042146	0.578883	2.80206	4.88807	0.573245	0.566479	NA	CG18823	59184	CG18823
FBgn0029552	0	NA	NA	NA	NA	NA	CG14631	31049	CG14631
FBgn0040337	1250.46	0.0653863	0.172154	0.379812	0.704085	0.999966	CG3021	53546	CG3021
FBgn0040398	43.8849	-0.929784	0.636058	-1.46179	0.143798	0.82072	CG14629	31055	CG14629
FBgn0040365	0.264498	1.72398	4.9942	0.345198	0.729946	NA	CG14628	31057	CG14628
FBgn0040397	13931.4	0.191079	0.131207	1.45632	0.145304	0.823438	CG3655	31056	CG3655
FBgn0026143	7753.75	0.0895725	0.115348	0.776541	0.43743	0.999966	Cdc45	31052	CG3658
FBgn0040351	46.167	0.182027	0.611234	0.297803	0.765853	0.999966	CG11638	31050	CG11638
FBgn0040338	1.06497	1.91107	3.86314	0.494693	0.620817	NA	TfIIA-S-2	31048	CG11639
FBgn0040350	15.8514	0.359132	1.00852	0.356099	0.721766	0.999966	CG3690	31047	CG3690
FBgn0040349	26.0709	0.249275	0.779614	0.319741	0.749164	0.999966	CG3699	31046	CG3699
FBgn0040348	370.364	0.175098	0.242933	0.720764	0.471055	0.999966	CG3703	31045	CG3703
FBgn0040346	2986.22	0.0656846	0.131492	0.499531	0.617405	0.999966	CG3704	31043	CG3704
FBgn0040342	78.9794	-0.00147855	0.524293	-0.00282008	0.99775	0.999966	CG3706	53540	CG3706
FBgn0040345	267.418	-0.0402218	0.269242	-0.149389	0.881247	0.999966	CG3708	31039	CG3708
FBgn0040343	4.42052	-0.370242	1.87788	-0.19716	0.843702	0.999966	CG3713	50365	CG3713
FBgn0052814	25.5627	0.816968	0.84213	0.970121	0.331986	0.999966	CG32814	318223	CG32814
FBgn0040364	0.221584	-1.13659	4.99646	-0.22748	0.82005	NA	CG11378	31060	CG11378
FBgn0040362	0	NA	NA	NA	NA	NA	CG11379	31062	CG11379
FBgn0040361	0.289442	1.78961	4.98967	0.358662	0.719848	NA	CG14627	31063	CG14627
FBgn0040360	0.781833	1.28785	4.38194	0.293899	0.768835	NA	CG14626	31064	CG14626
FBgn0040359	0.486082	0.28727	4.99316	0.0575327	0.954121	NA	CG11380	31065	CG11380
FBgn0040358	1.35474	-3.73391	3.72512	-1.00236	0.316169	NA	CG14625	31066	CG14625
FBgn0029568	4.162	1.03278	2.11666	0.48793	0.6256	NA	CG11381	31067	CG11381
FBgn0040357	3.98337	-0.0595885	1.92174	-0.0310076	0.975263	NA	CG14624	31068	CG14624
FBgn0040367	33.8385	-0.410357	0.697862	-0.58802	0.556519	0.999966	CG11382	31069	CG11382
FBgn0025642	17.4172	0.452869	1.0392	0.435787	0.662991	0.999966	CG32812	31074	CG32812
FBgn0004650	6.77905	0.826932	2.05895	0.401628	0.687958	0.999966	fs(1)N	45973	CG11411
FBgn0024362	6548.83	0.100505	0.117197	0.857567	0.391131	0.999966	Naa30A	31079	CG11412
FBgn0024361	167.497	-0.175099	0.335803	-0.521435	0.602064	0.999966	Tsp2A	31080	CG11415
FBgn0024364	8047.27	0.225303	0.126352	1.78314	0.074564	0.630681	CG11417	31083	CG11417
FBgn0029573	68.0304	0.325073	0.537361	0.604945	0.545216	0.999966	CG14770	31085	CG14770
FBgn0024987	10687.8	0.285061	0.12032	2.36919	0.0178271	0.257407	ssx	31086	CG3056
FBgn0023169	5020.2	0.122054	0.120814	1.01026	0.312371	0.999966	AMPKalpha	43904	CG3051
FBgn0052813	5921.44	0.0614156	0.150341	0.408507	0.682901	0.999966	CG32813	31089	CG32813
FBgn0024985	4078.3	0.0916872	0.130019	0.705182	0.480697	0.999966	Rilpl	31090	CG11448
FBgn0027794	7381.9	0.0643295	0.141731	0.453885	0.649911	0.999966	Lrpprc2	31095	CG14786
FBgn0027795	366.586	-0.264512	0.26101	-1.01342	0.310861	0.999966	CG14785	31094	CG14785
FBgn0024986	631.645	-0.000490974	0.193943	-0.00253154	0.99798	0.999966	CG3719	44736	CG3719
FBgn0000826	855.668	0.500198	0.179763	2.78254	0.00539357	0.107391	png	31084	CG11420
FBgn0024365	9104.28	0.106639	0.115946	0.919733	0.357712	0.999966	CG12773	31082	CG12773
FBgn0024360	2888.45	0.0216366	0.138961	0.155703	0.876267	0.999966	MTPAP	31081	CG11418
FBgn0024366	139.411	-0.140152	0.40254	-0.348169	0.727713	0.999966	CG11409	31078	CG11409
FBgn0025641	5378.53	0.010504	0.120581	0.0871111	0.930583	0.999966	DAAM	31075	CG14622
FBgn0052811	1.84684	-2.46244	3.15502	-0.780482	0.435107	NA	CG32811	318222	CG32811
FBgn0028550	644.336	0.0690302	0.245656	0.281003	0.778708	0.999966	Atf3	43867	CG11405
FBgn0026876	2008.27	0.147073	0.138851	1.05921	0.289502	0.993866	CG11403	31072	CG11403
FBgn0040366	504.261	-0.219845	0.220508	-0.996996	0.318766	0.999966	CG11398	31070	CG11398
FBgn0040363	0	NA	NA	NA	NA	NA	CG11384	31061	CG11384
FBgn0040368	0.264498	1.72398	4.9942	0.345198	0.729946	NA	eIF4E7	31059	CG32859
FBgn0026872	477.754	0.151637	0.211883	0.715664	0.474199	0.999966	CG14777	31099	CG14777
FBgn0029580	162.001	0.445618	0.352318	1.26482	0.205937	0.921919	CG14778	31100	CG14778
FBgn0025383	42.1511	0.111784	0.622349	0.179616	0.857454	0.999966	CG14780	31102	CG14780
FBgn0025381	4514.16	-0.0350502	0.1309	-0.267764	0.788881	0.999966	rush	31105	CG14782
FBgn0025394	12476.1	0.109111	0.113456	0.961699	0.336201	0.999966	inc	31110	CG32810
FBgn0000482	3998.23	-5.66637e-06	0.132286	-4.28343e-05	0.999966	0.999966	dor	31118	CG3093
FBgn0001189	4942.94	-0.00174365	0.134747	-0.0129402	0.989675	0.999966	hfw	31120	CG3095
FBgn0029587	438.19	-0.26777	0.241659	-1.10805	0.267841	0.977026	CG14797	31123	CG14797
FBgn0024897	47.3456	0.700688	0.655453	1.06901	0.285063	0.993058	b6	31124	CG3100
FBgn0025391	17.7414	1.36043	0.991153	1.37257	0.169886	0.866971	Scgdelta	31129	CG14808
FBgn0025378	1.26256	-0.246727	3.85668	-0.063974	0.948991	NA	CG3795	31128	CG3795
FBgn0023130	1564.52	0.117737	0.151475	0.777268	0.437001	0.999966	a6	31127	CG3771
FBgn0023530	1048.08	0.12501	0.166827	0.749335	0.453655	0.999966	CG3740	31119	CG3740
FBgn0025390	644.638	0.0703157	0.190303	0.369493	0.711761	0.999966	Mur2B	31111	CG14796
FBgn0025393	25.0025	-0.0192447	0.853574	-0.022546	0.982012	0.999966	CG14795	31109	CG14795
FBgn0003517	117023	-0.103941	0.139699	-0.744036	0.456855	0.999966	sta	31106	CG14792
FBgn0044508	26.2805	-0.273953	0.775314	-0.353345	0.72383	0.999966	snoRNA:M	3772672	CR32807
FBgn0025382	313.537	-0.0891981	0.258096	-0.3456	0.729643	0.999966	Rab27	31103	CG14791
FBgn0052808	237.328	0.539525	0.308983	1.74613	0.080788	0.654941	CG32808	318221	CG32808
FBgn0027791	2349.31	0.246315	0.144496	1.70465	0.0882595	0.681794	O-fut2	31098	CG14789
FBgn0027793	477.011	0.149871	0.228734	0.65522	0.512326	0.999966	CG14787	31096	CG14787
FBgn0052806	4.74059	1.33536	1.82946	0.729921	0.465438	0.999966	CG32806	318220	CG32806
FBgn0026873	2812.69	-0.171327	0.158096	-1.08369	0.278504	0.986678	MED18	31140	CG14802
FBgn0023513	2593.29	0.102682	0.144044	0.71285	0.475938	0.999966	CG14803	31142	CG14803
FBgn0014411	5040.06	-0.0336049	0.120797	-0.278192	0.780865	0.999966	Vps26	31144	CG14804
FBgn0023514	6308.81	0.0113213	0.12212	0.0927064	0.926137	0.999966	CG14805	31146	CG14805
FBgn0029594	903.45	-0.156357	0.179979	-0.868751	0.384983	0.999966	Coa8	31148	CG14806
FBgn0023519	2908.49	-0.0732141	0.137121	-0.533938	0.593385	0.999966	mRpL16	31150	CG3109
FBgn0023509	4953.22	0.168843	0.123953	1.36215	0.173152	0.872735	mip130	31153	CG3480
FBgn0023510	3842	-0.0785636	0.150073	-0.523503	0.600624	0.999966	Rbcn-3B	31155	CG17766
FBgn0023508	3406.82	0.129106	0.135859	0.950293	0.341963	0.999966	Ocrl	31157	CG3573
FBgn0023522	8731.08	-0.00902769	0.117072	-0.0771125	0.938534	0.999966	CG11596	31158	CG11596
FBgn0023521	1524.58	-0.179536	0.189967	-0.945087	0.344614	0.999966	CG3587	31160	CG3587
FBgn0025627	42.1612	-0.224326	0.636765	-0.35229	0.724621	0.999966	CG4194	31173	CG4194
FBgn0025630	2479.78	-0.182566	0.135702	-1.34534	0.178515	0.879734	Rtca	31175	CG4061
FBgn0025629	3248.41	0.078768	0.13435	0.586291	0.55768	0.999966	CG4045	31176	CG4045
FBgn0025628	1760.02	-0.255542	0.149752	-1.70643	0.0879285	0.681551	CG4199	31174	CG4199
FBgn0029596	396.081	-0.343455	0.226331	-1.51749	0.129144	0.795896	CG14054	31172	CG14054
FBgn0025626	8436.15	0.111546	0.12544	0.889232	0.373878	0.999966	CG4281	31171	CG4281
FBgn0025625	610.631	0.631254	0.209007	3.02026	0.00252559	0.0591445	Sik2	31170	CG4290
FBgn0025631	75.9147	-0.317131	0.492578	-0.643818	0.519693	0.999966	moody	31168	CG4322
FBgn0026878	24.1586	-1.14316	0.829688	-1.37782	0.168258	0.864715	CG4325	31167	CG4325
FBgn0000667	7239.82	0.0497158	0.118543	0.419391	0.67493	0.999966	Actn	31166	CG4376
FBgn0003964	5884.67	0.0681856	0.128969	0.528697	0.597016	0.999966	usp	31165	CG4380
FBgn0023545	1715.63	-0.00417431	0.161449	-0.0258552	0.979373	0.999966	PIG-K	31163	CG4406
FBgn0023520	904.212	-0.0486192	0.180412	-0.26949	0.787553	0.999966	CG3857	2768908	CG3857
FBgn0023512	7819.41	0.0965636	0.131047	0.736861	0.461207	0.999966	eIF2Bepsilon	31156	CG3806
FBgn0023511	6647.5	0.0522614	0.117495	0.444797	0.656466	0.999966	Edem1	31154	CG3810
FBgn0052801	218.773	-0.0511713	0.296743	-0.172443	0.863089	0.999966	CG32801	31152	CG32801
FBgn0023518	7068.8	0.283146	0.117943	2.40069	0.0163641	0.244518	trr	31149	CG3848
FBgn0026088	646.764	-0.274412	0.193406	-1.41884	0.155945	0.845287	CG14818	31147	CG14818
FBgn0026089	628.966	-0.35296	0.203899	-1.73105	0.0834421	0.660782	CG14817	31145	CG14817
FBgn0023517	3240.03	0.0399121	0.148369	0.269006	0.787925	0.999966	Pgam5	31143	CG14816
FBgn0023516	1409.02	0.022131	0.155188	0.142608	0.8866	0.999966	Pex5	31141	CG14815
FBgn0023515	3270.84	0.076997	0.129093	0.596445	0.550878	0.999966	CG14814	31139	CG14814
FBgn0028969	16268.7	0.0702419	0.111927	0.627568	0.530287	0.999966	deltaCOP	45250	CG14813
FBgn0026090	2003.96	-0.0695074	0.140176	-0.49586	0.619993	0.999966	CG14812	31137	CG14812
FBgn0029590	0.227893	-1.15703	4.995	-0.231637	0.81682	NA	CG14811	31132	CG14811
FBgn0025624	1752.28	0.0240833	0.153193	0.157209	0.87508	0.999966	CG4025	31177	CG4025
FBgn0040395	5338.09	0.0444466	0.127516	0.348557	0.727422	0.999966	Unc-76	31179	CG3981
FBgn0000382	4208.49	0.130247	0.130117	1.001	0.316828	0.999966	csw	45278	CG3954
FBgn0023507	390.276	0.118276	0.237935	0.497091	0.619125	0.999966	D2hgdh	31184	CG3835
FBgn0004654	1473.25	0.129012	0.155424	0.830064	0.406503	0.999966	Pgd	31185	CG3724
FBgn0023540	789.799	-0.291508	0.180704	-1.61318	0.106706	0.743103	CG3630	31189	CG3630
FBgn0025839	1184.61	-0.395038	0.176385	-2.23964	0.0251145	0.321449	ND-B14.5A	31190	CG3621
FBgn0011576	1012.15	-0.314308	0.183904	-1.70908	0.0874355	0.680142	Cyp4d2	31192	CG3466
FBgn0015036	654.268	-0.0382542	0.199547	-0.191705	0.847973	0.999966	Cyp4ae1	31193	CG10755
FBgn0003116	1025.95	0.0922333	0.176388	0.5229	0.601044	0.999966	pn	31194	CG3461
FBgn0040899	432.993	-0.254854	0.226105	-1.12715	0.259681	0.9683	CG17776	50373	CG17776
FBgn0040900	59.3061	0.82285	0.579822	1.41914	0.155857	0.845287	CG17777	50374	CG17777
FBgn0024984	27.6589	-0.543919	0.766527	-0.709589	0.477959	0.999966	CG3457	31196	CG3457
FBgn0023549	6.16223	0.809683	1.59141	0.508782	0.610905	0.999966	Mct1	31198	CG3456
FBgn0029606	3.79275	0.152298	2.03094	0.0749887	0.940224	NA	CG14052	31203	CG14052
FBgn0003048	5359.17	0.0455884	0.14818	0.307655	0.758345	0.999966	pcx	31204	CG3443
FBgn0000810	2416.05	0.102842	0.141995	0.724264	0.468903	0.999966	fs(1)K10	47781	CG3218
FBgn0023523	69.9832	-0.565394	0.488012	-1.15857	0.246633	0.956533	Or2a	31207	CG3206
FBgn0023527	5476.19	0.0754937	0.13385	0.564016	0.572744	0.999966	CG3071	31213	CG3071
FBgn0040391	45.3338	-0.518059	0.675451	-0.766983	0.443092	0.999966	CG2854	31219	CG2854
FBgn0053218	19.9624	-0.859843	0.987645	-0.870599	0.383973	0.999966	lncRNA:CR33218	12798099	CR33218
FBgn0003079	3141.13	0.096555	0.145274	0.664641	0.50628	0.999966	Raf	31221	CG2845
FBgn0003159	549.261	1.93752	0.272489	7.11045	1.15665e-12	1.69647e-10	CG2841	44529	CG2841
FBgn0040389	1391.79	-0.101866	0.192832	-0.528262	0.597317	0.999966	mRpL14	31222	CG14048
FBgn0044047	392.18	-0.165704	0.23071	-0.718235	0.472612	0.999966	Ilp6	31220	CG14049
FBgn0040392	73.5619	-0.677124	0.496896	-1.36271	0.172974	0.872735	CG14050	31218	CG14050
FBgn0023526	2054.66	0.08822	0.208839	0.42243	0.672711	0.999966	CG2865	31217	CG2865
FBgn0023529	27328.6	0.0359021	0.121112	0.296438	0.766896	0.999966	CG2918	31215	CG2918
FBgn0023528	7131.01	0.0752145	0.120097	0.626283	0.531129	0.999966	CG2924	31214	CG2924
FBgn0027296	1250.97	0.149674	0.156703	0.955143	0.339505	0.999966	temp	31212	CG3073
FBgn0023524	207.385	1.92943	0.303968	6.34748	2.18869e-10	2.43974e-08	CG3078	31211	CG3078
FBgn0023525	353.054	-0.135492	0.26012	-0.520884	0.602447	0.999966	CG3191	31209	CG3191
FBgn0000377	3319.27	0.0330282	0.133949	0.246572	0.805239	0.999966	crn	31208	CG3193
FBgn0001330	3663.19	0.119282	0.155708	0.766062	0.44364	0.999966	kz	31205	CG3228
FBgn0004397	11049.5	0.21084	0.121271	1.73859	0.0821074	0.658794	Vinc	31201	CG3299
FBgn0023550	3.2694	0.0894688	2.12355	0.0421317	0.966394	NA	FarO	45707	CG18031
FBgn0029603	4.39624	-0.687597	1.86055	-0.369567	0.711705	0.999966	CG14053	31197	CG14053
FBgn0023542	4615.68	0.0759304	0.148266	0.512123	0.608565	0.999966	Nmd3	31195	CG3460
FBgn0023541	553.066	-0.206869	0.220146	-0.939691	0.347376	0.999966	Cyp4d14	45706	CG3540
FBgn0005670	87.4006	0.0573946	0.447873	0.128149	0.898031	0.999966	Cyp4d1	31188	CG3656
FBgn0004655	9903.53	0.107568	0.122394	0.878864	0.379475	0.999966	wapl	31187	CG3707
FBgn0013432	1563.86	-0.0220808	0.146688	-0.150528	0.880348	0.999966	bcn92	31186	CG3717
FBgn0004861	4819.52	0.029225	0.161921	0.180489	0.856768	0.999966	ph-p	31181	CG18412
FBgn0004860	4617.48	0.00100752	0.155709	0.00647053	0.994837	0.999966	ph-d	44889	CG3895
FBgn0040394	4300.82	0.0188112	0.126462	0.14875	0.881751	0.999966	CG16903	31178	CG16903
FBgn0040376	41.2747	0.174909	0.66806	0.261816	0.793463	0.999966	AANATL7	31236	CG13759
FBgn0040066	6132.18	0.0864374	0.123943	0.697395	0.485556	0.999966	wds	53428	CG17437
FBgn0001404	1911.37	-0.0265573	0.164965	-0.160987	0.872104	0.999966	egh	31239	CG9659
FBgn0040336	713.694	0.244396	0.194382	1.2573	0.208646	0.925329	Seipin	31245	CG9904
FBgn0040333	36.4046	0.693424	0.72548	0.955814	0.339166	0.999966	brv3	31246	CG13762
FBgn0040334	2041.35	-0.14549	0.13891	-1.04737	0.294928	0.995884	Tsp3A	31244	CG10742
FBgn0029629	7778.54	-0.080488	0.133449	-0.603138	0.546417	0.999966	eIF3g1	31243	CG8636
FBgn0011566	1970.59	-0.0153325	0.142207	-0.107818	0.91414	0.999966	Smyd3	44554	CG13761
FBgn0011606	8160.18	0.121434	0.126907	0.956872	0.338632	0.999966	Klp3A	31240	CG8590
FBgn0040375	454.631	-0.0177765	0.220784	-0.0805156	0.935827	0.999966	CG13760	31237	CG13760
FBgn0040377	22.3915	0.456434	0.882125	0.517426	0.604859	0.999966	Vha36-3	31235	CG8310
FBgn0040388	2599.94	0.126529	0.146784	0.862006	0.388684	0.999966	boi	31229	CG32796
FBgn0003714	2302.5	-0.0627476	0.209027	-0.300189	0.764033	0.999966	tko	31228	CG7925
FBgn0001150	63.7306	0.367098	0.555235	0.661157	0.508512	0.999966	gt	31227	CG7952
FBgn0052797	2.57974	-1.87135	2.44309	-0.765976	0.443691	NA	CG32797	318215	CG32797
FBgn0040385	0	NA	NA	NA	NA	NA	CG12496	31226	CG12496
FBgn0003371	24917.2	0.100414	0.136805	0.733992	0.462954	0.999966	sgg	31248	CG2621
FBgn0003068	165.62	0.197992	0.327837	0.603932	0.545889	0.999966	per	31251	CG2647
FBgn0024993	709.617	-0.00675944	0.186992	-0.0361482	0.971164	0.999966	CG2662	31254	CG2662
FBgn0024996	3410.13	0.0405084	0.158741	0.255185	0.79858	0.999966	eIF2Bbeta	31256	CG2677
FBgn0024997	241.556	-0.195679	0.315487	-0.620244	0.535097	0.999966	CG2681	31258	CG2681
FBgn0024991	1605.32	0.0238481	0.159436	0.149578	0.881098	0.999966	CG2694	31260	CG2694
FBgn0000928	9.75041	0.93572	1.3167	0.710654	0.477298	0.999966	fs(1)Yb	31262	CG2706
FBgn0000927	4.83052	-0.0353331	2.0436	-0.0172897	0.986206	0.999966	fs(1)Ya	31263	CG2707
FBgn0000520	1979.18	-0.0680011	0.139136	-0.488739	0.625026	0.999966	dwg	31265	CG2711
FBgn0024975	786.61	0.00744118	0.179006	0.0415693	0.966842	0.999966	CG2712	31267	CG2712
FBgn0040356	0.227893	-1.15703	4.995	-0.231637	0.81682	NA	CG12498	31272	CG12498
FBgn0003996	61131.7	2.99568	0.110207	27.1822	1.05375e-162	5.87307e-159	w	31271	CG2759
FBgn0040384	2045.24	0.499722	0.149851	3.3348	0.000853603	0.0243353	CG32795	31270	CG32795
FBgn0024980	5.83714	0.208059	1.66177	0.125203	0.900362	0.999966	Syx4	31269	CG2715
FBgn0000376	2849.49	-0.0180386	0.134163	-0.134453	0.893044	0.999966	crm	31268	CG2714
FBgn0024973	3907.38	0.0259231	0.127455	0.20339	0.83883	0.999966	CG2701	31261	CG2701
FBgn0024998	2144.71	0.0734886	0.148422	0.495133	0.620506	0.999966	CG2685	31259	CG2685
FBgn0024995	101.069	-0.538695	0.415367	-1.29691	0.194661	0.909121	CG2680	31257	CG2680
FBgn0024994	2329.34	0.0795133	0.140123	0.567452	0.570407	0.999966	Ugalt	31255	CG2675
FBgn0024992	2750.25	0.0186064	0.140683	0.132257	0.894781	0.999966	Spg7	31253	CG2658
FBgn0000092	33.4247	-0.12894	0.712671	-0.180925	0.856426	0.999966	dyw	31252	CG2650
FBgn0025838	19.6413	-0.344185	0.953913	-0.360814	0.718238	0.999966	CG2652	31250	CG2652
FBgn0011276	23.2676	0.662919	0.841211	0.788054	0.430665	0.999966	HLH3B	31249	CG2655
FBgn0004647	24345	0.118221	0.129723	0.911337	0.362118	0.999966	N	31293	CG3936
FBgn0040396	1523.47	-0.237869	0.15428	-1.5418	0.123122	0.780909	CG3939	31295	CG3939
FBgn0000479	1563.97	-0.219264	0.17197	-1.27501	0.202306	0.916508	dnc	31309	CG32498
FBgn0002933	0	NA	NA	NA	NA	NA	ng1	31300	CG10781
FBgn0003374	0.511025	0.352909	4.98863	0.0707427	0.943603	NA	Sgs4	31304	CG12181
FBgn0029660	20.3793	0.135222	0.924217	0.14631	0.883677	0.999966	CG10801	31314	CG10801
FBgn0029662	2096.43	0.0217318	0.165051	0.131667	0.895247	0.999966	CG12206	31316	CG12206
FBgn0029661	30.6284	0.383463	0.74292	0.516157	0.605745	0.999966	CG16781	31315	CG16781
FBgn0029659	13.0656	-0.0047989	1.15875	-0.00414145	0.996696	0.999966	CG16782	31313	CG16782
FBgn0029658	26.9734	-0.0579822	0.813195	-0.0713017	0.943158	0.999966	CG14269	31312	CG14269
FBgn0052493	0	NA	NA	NA	NA	NA	tRNA:Gln-TTG-2-1	3772230	CR32493
FBgn0029657	423.619	-0.174591	0.22481	-0.776614	0.437386	0.999966	CG12535	31311	CG12535
FBgn0029656	8.12922	1.21383	1.47135	0.824979	0.409383	0.999966	CG10793	31308	CG10793
FBgn0003086	2.06241	-2.71502	2.97293	-0.913247	0.361113	NA	Pig1	31303	CG10790
FBgn0010296	0	NA	NA	NA	NA	NA	ng4	31301	CG10789
FBgn0010295	0.227893	-1.15703	4.995	-0.231637	0.81682	NA	ng3	31299	CG10788
FBgn0010294	0	NA	NA	NA	NA	NA	ng2	31298	CG14266
FBgn0040393	4.03164	0.642336	1.9098	0.336336	0.736617	NA	CG14265	31297	CG14265
FBgn0000644	279.55	-0.297676	0.278847	-1.06752	0.285735	0.993058	Fcp3C	31294	CG4015
FBgn0028746	198.407	-0.171859	0.310421	-0.553632	0.579831	0.999966	CG18508	59253	CG18508
FBgn0040355	0.892644	-3.13301	4.44836	-0.704308	0.481241	NA	CG3526	31277	CG3526
FBgn0052793	120.355	0.812269	0.390877	2.07807	0.0377031	0.418602	CG32793	31280	CG32793
FBgn0029642	51.6149	0.899019	0.59565	1.50931	0.13122	0.798997	CG3592	31282	CG3592
FBgn0025645	57.4965	1.40639	0.613482	2.29247	0.0218787	0.296238	CG3598	31283	CG3598
FBgn0029643	68.9669	1.02326	0.566422	1.80653	0.0708351	0.615615	CG14420	31284	CG14420
FBgn0029644	141.138	1.07934	0.408941	2.63934	0.00830676	0.149831	CG14421	31285	CG14421
FBgn0029645	180.311	1.18068	0.372111	3.17292	0.00150914	0.0393967	CG14422	31286	CG14422
FBgn0029646	99.9465	1.21107	0.424828	2.85074	0.00436178	0.0905414	CG14423	31287	CG14423
FBgn0029647	32.5034	0.715742	0.744963	0.960775	0.336665	0.999966	CG17959	31288	CG17959
FBgn0029648	1044.89	0.270743	0.182275	1.48536	0.137449	0.808858	CG3603	31289	CG3603
FBgn0028369	952.241	0.187646	0.179687	1.0443	0.296349	0.995884	kirre	31292	CG3653
FBgn0029649	0.227893	-1.15703	4.995	-0.231637	0.81682	NA	CG4116	31291	CG4116
FBgn0003285	19806.6	0.696315	0.167293	4.16224	3.15137e-05	0.00140416	rst	31290	CG4125
FBgn0025644	45.8009	0.680617	0.673443	1.01065	0.312183	0.999966	CG14424	31279	CG14424
FBgn0029639	0.517335	0.332459	4.98718	0.0666628	0.94685	NA	CG14419	31276	CG14419
FBgn0040354	22.0307	-0.0789653	0.935534	-0.0844067	0.932733	0.999966	CG14418	31275	CG14418
FBgn0040353	2.41937	2.14881	2.69996	0.795866	0.42611	NA	CG14417	31274	CG14417
FBgn0040352	1.02205	0.375679	4.21904	0.0890437	0.929047	NA	CG14416	31273	CG14416
FBgn0029664	1240.11	-0.00286767	0.165969	-0.0172784	0.986215	0.999966	CG10802	31318	CG10802
FBgn0029666	5159.05	-0.0622884	0.119746	-0.520171	0.602944	0.999966	CG10803	31320	CG10803
FBgn0029669	6.37153	-0.359467	1.55627	-0.23098	0.81733	0.999966	CG13021	31323	CG13021
FBgn0052792	523.338	0.22922	0.206345	1.11086	0.266628	0.975342	ppk8	318213	CG32792
FBgn0044046	0.738919	-0.655905	4.4748	-0.146578	0.883465	NA	Ilp7	31328	CG13317
FBgn0023215	4529.73	-0.0732068	0.127908	-0.57234	0.567092	0.999966	Mnt	31331	CG13316
FBgn0015286	5658.71	0.1491	0.120077	1.2417	0.214347	0.928984	Rala	31332	CG2849
FBgn0023216	1622.42	0.157179	0.152325	1.03186	0.302136	0.997322	Parg	31329	CG2864
FBgn0029672	4173.13	0.0110838	0.148579	0.0745986	0.940534	0.999966	CG2875	31326	CG2875
FBgn0052791	776.778	0.326089	0.237443	1.37334	0.169648	0.866667	DIP-alpha	31322	CG32791
FBgn0029667	25.4983	0.662493	0.805883	0.822071	0.411036	0.999966	Gas8	31321	CG14271
FBgn0029665	2028.63	-0.115329	0.15741	-0.732664	0.463764	0.999966	CG14270	31319	CG14270
FBgn0029663	29.7458	0.00267404	0.73768	0.00362493	0.997108	0.999966	CG10804	31317	CG10804
FBgn0052785	0	NA	NA	NA	NA	NA	tRNA:Gln-CTG-2-1	3772526	CR32785
FBgn0025118	0	NA	NA	NA	NA	NA	tRNA:Pro-CGG-3-1	3771745	CR32784
FBgn0028491	38.5712	-0.811957	0.879581	-0.923117	0.355946	0.999966	CG2930	31341	CG2930
FBgn0029681	22.5376	0.770634	0.846088	0.910821	0.36239	0.999966	CG15239	31343	CG15239
FBgn0029686	809.323	0.142329	0.186121	0.76471	0.444444	0.999966	Glos	31348	CG2941
FBgn0052786	9.09894	-0.258386	1.29674	-0.199258	0.842061	0.999966	Gem4b	318210	CG32786
FBgn0052783	99.3471	0.468396	0.435728	1.07498	0.282386	0.989277	Gem4c	318207	CG32783
FBgn0029687	18400.7	0.0235659	0.120694	0.195252	0.845195	0.999966	Vap33	31349	CG5014
FBgn0029690	2.91272	1.13305	2.5192	0.449765	0.65288	NA	CG6414	31352	CG6414
FBgn0029689	894.183	0.258345	0.171604	1.50547	0.132203	0.800723	CG6428	31351	CG6428
FBgn0029688	6856.06	0.10957	0.116935	0.937018	0.348749	0.999966	lva	31350	CG6450
FBgn0029685	7768.21	-0.0733942	0.118303	-0.620391	0.535001	0.999966	CG2938	31347	CG2938
FBgn0019661	26337.5	0.216474	0.110598	1.9573	0.0503124	0.498075	lncRNA:roX1	3772376	CR32777
FBgn0029694	25.855	0.538544	0.795837	0.676702	0.498595	0.999966	CG15375	31356	CG15375
FBgn0000221	617.925	-0.0514306	0.1958	-0.262669	0.792806	0.999966	brn	31358	CG4934
FBgn0026084	45359	0.0511793	0.115082	0.444722	0.656521	0.999966	cib	31359	CG4944
FBgn0026085	1372.21	0.0486625	0.16545	0.294123	0.768664	0.999966	dgt4	31361	CG4865
FBgn0026083	10317.3	0.0568273	0.116919	0.486039	0.62694	0.999966	tyf	31363	CG4857
FBgn0066114	1005.91	-0.162351	0.17163	-0.945938	0.34418	0.999966	GlcAT-I	251900	CG32775
FBgn0029697	2.11599	4.68119	3.48481	1.34331	0.179171	NA	CG15570	31366	CG15570
FBgn0029701	0	NA	NA	NA	NA	NA	CG12691	31370	CG12691
FBgn0029702	0.264498	1.72398	4.9942	0.345198	0.729946	NA	CG15572	31371	CG15572
FBgn0029706	6954.8	0.0283755	0.132483	0.214182	0.830405	0.999966	CG3626	31377	CG3626
FBgn0029707	6.19478	-0.493755	1.67701	-0.294425	0.768433	0.999966	CG12688	31378	CG12688
FBgn0029705	1.32411	0.926488	3.78505	0.244776	0.80663	NA	CG12693	31375	CG12693
FBgn0040907	351.068	-0.371294	0.253103	-1.46697	0.142385	0.816689	mRpL33	50381	CG3712
FBgn0002707	2264.88	0.153383	0.140562	1.09121	0.27518	0.985363	mei-9	31373	CG3697
FBgn0040906	24.8089	0.485343	0.803033	0.604387	0.545586	0.999966	CG15579	50380	CG15579
FBgn0029703	1.77359	-0.0681145	3.05406	-0.022303	0.982206	NA	CG12692	31372	CG12692
FBgn0040905	1.00973	0.283723	3.88853	0.072964	0.941835	NA	CG15578	50379	CG15578
FBgn0040904	0.221584	-1.13659	4.99646	-0.22748	0.82005	NA	CG15577	50378	CG15577
FBgn0029700	0	NA	NA	NA	NA	NA	CG15576	31369	CG15576
FBgn0052774	0	NA	NA	NA	NA	NA	Muc4B	31368	CG32774
FBgn0041252	0	NA	NA	NA	NA	NA	Femcoat	31367	CG15573
FBgn0029696	0	NA	NA	NA	NA	NA	CG15571	31365	CG15571
FBgn0000635	75593	0.033725	0.112248	0.300451	0.763833	0.999966	Fas2	31364	CG3665
FBgn0026080	2992.02	-0.0792199	0.132576	-0.597544	0.550144	0.999966	Tip60	31362	CG6121
FBgn0026079	6801.64	0.190286	0.167564	1.1356	0.256122	0.962574	Nsun2	45064	CG6133
FBgn0004832	1253.69	0.12464	0.177107	0.703753	0.481586	0.999966	Xpac	31357	CG6358
FBgn0029693	4135.15	-0.0025178	0.124457	-0.0202303	0.98386	0.999966	CG6379	31355	CG6379
FBgn0000179	93.2001	0.357995	1.71477	0.208771	0.834627	0.999966	bi	31379	CG3578
FBgn0029708	59.8343	-0.0874338	0.539047	-0.162201	0.871148	0.999966	CG3556	31380	CG3556
FBgn0029709	5654.68	-0.156184	0.139917	-1.11626	0.264309	0.973002	CHOp24	31382	CG3564
FBgn0029710	621.846	0.457034	0.200995	2.27386	0.0229744	0.305028	CG3568	31383	CG3568
FBgn0029712	112.941	-0.467149	0.396302	-1.17877	0.23849	0.946921	CG15912	31385	CG15912
FBgn0029714	2559.1	-0.0215018	0.152394	-0.141094	0.887796	0.999966	CG3527	31387	CG3527
FBgn0029716	3.25143	-0.326848	2.34384	-0.13945	0.889095	NA	CG3546	31389	CG3546
FBgn0022768	5361.77	0.222867	0.141523	1.57478	0.115307	0.764781	Pp2C1	31404	CG2984
FBgn0029715	7505.13	-0.0193623	0.173283	-0.111738	0.911031	0.999966	CG11444	31388	CG11444
FBgn0029713	1141.65	-0.0866263	0.176012	-0.492161	0.622606	0.999966	CG11436	31386	CG11436
FBgn0029711	1059.87	0.0894368	0.171366	0.521906	0.601735	0.999966	Usf	31384	CG17592
FBgn0003210	2736.7	0.18506	0.138632	1.3349	0.181908	0.885086	rb	31381	CG11427
FBgn0052773	2.11761	1.87086	2.82548	0.662139	0.507882	NA	lncRNA:CR32773	19835374	CR32773
FBgn0011760	24115.5	-0.0382267	0.118836	-0.321677	0.747697	0.999966	ctp	31405	CG6998
FBgn0028325	7739.13	-0.202981	0.125955	-1.61154	0.107062	0.743124	Pdha	31406	CG7010
FBgn0029722	119.547	-0.0626734	0.379471	-0.16516	0.868818	0.999966	CG7024	31407	CG7024
FBgn0029727	0	NA	NA	NA	NA	NA	CG6978	31413	CG6978
FBgn0029729	0	NA	NA	NA	NA	NA	CG12682	31415	CG12682
FBgn0029730	0	NA	NA	NA	NA	NA	boil	31416	CG12681
FBgn0029733	14.7441	2.14483	1.14866	1.86724	0.0618683	0.565283	CG6927	31419	CG6927
FBgn0052772	9929.61	0.225113	0.126951	1.77323	0.0761909	0.637612	CG32772	31420	CG32772
FBgn0029737	3542.97	-0.0109597	0.13169	-0.0832233	0.933674	0.999966	CG6903	31423	CG6903
FBgn0004368	6123.74	0.108388	0.130479	0.830699	0.406144	0.999966	Ptp4E	31425	CG6899
FBgn0029740	0.886335	-3.12317	4.83954	-0.645346	0.518703	NA	CG12680	31427	CG12680
FBgn0061196	1.15083	-1.6988	4.08521	-0.415842	0.677526	NA	CG15468	31426	CG15468
FBgn0029728	2.44365	3.29318	2.81408	1.17025	0.2419	NA	CG2861	31414	CG2861
FBgn0029726	0	NA	NA	NA	NA	NA	CG15471	31412	CG15471
FBgn0029725	0	NA	NA	NA	NA	NA	CG2871	31411	CG2871
FBgn0025679	0	NA	NA	NA	NA	NA	Klf15	31410	CG2932
FBgn0029724	0	NA	NA	NA	NA	NA	CG15472	31409	CG15472
FBgn0029745	8.05792	0.465922	1.38711	0.335894	0.736951	0.999966	Rpn13R	31433	CG6789
FBgn0029746	1091.1	-0.385387	0.171152	-2.25173	0.0243393	0.315429	CG15465	31434	CG15465
FBgn0003449	2331.6	-0.120635	0.156686	-0.769916	0.44135	0.999966	snf	31442	CG4528
FBgn0011761	0.984783	0.224807	4.28299	0.0524882	0.95814	NA	dhd	31444	CG4193
FBgn0029753	1.55736	1.30117	2.98392	0.43606	0.662793	NA	CG4198	31445	CG4198
FBgn0029755	6940.56	0.145005	0.144328	1.00469	0.315045	0.999966	Sas10	31447	CG4202
FBgn0014024	7671.85	0.0339153	0.119676	0.283392	0.776876	0.999966	Rnp4F	31448	CG3312
FBgn0029754	21.0418	-0.335337	0.913459	-0.367107	0.713539	0.999966	CG15930	31446	CG15930
FBgn0029752	7.12174	-0.0331883	1.49566	-0.0221898	0.982297	0.999966	TrxT	31443	CG3315
FBgn0029751	143.147	0.0858034	0.37599	0.228207	0.819486	0.999966	CG17764	31440	CG17764
FBgn0029750	273.104	0.0224783	0.311213	0.0722282	0.94242	0.999966	CG3323	31439	CG3323
FBgn0029747	0.929249	-1.2844	4.44653	-0.288855	0.772692	NA	CG5062	31435	CG5062
FBgn0052767	4570.53	-0.0700657	0.148731	-0.47109	0.637576	0.999966	CG32767	31430	CG32767
FBgn0026751	1756.47	-0.0323771	0.144476	-0.2241	0.82268	0.999966	XRCC1	31451	CG4208
FBgn0010014	18.7322	0.540504	0.916582	0.589696	0.555395	0.999966	CanB	44317	CG4209
FBgn0029761	17.2578	0.966685	0.988485	0.977947	0.328101	0.999966	SK	31456	CG10706
FBgn0029763	12487.7	0.075146	0.120168	0.62534	0.531748	0.999966	Usp16-45	31458	CG4165
FBgn0029765	9.92303	0.128225	1.28609	0.0997019	0.920581	0.999966	CG16756	31460	CG16756
FBgn0029766	39.0729	0.615871	0.679898	0.90583	0.365026	0.999966	CG15784	31461	CG15784
FBgn0029768	10.6998	1.91272	1.27	1.50608	0.132048	0.800723	SPR	31463	CG16752
FBgn0029770	0.492392	0.266821	4.99171	0.0534529	0.957371	NA	CG4151	31465	CG4151
FBgn0029771	1967.34	0.110847	0.164459	0.674014	0.500302	0.999966	CG12730	31466	CG12730
FBgn0026702	3165.79	0.102906	0.134829	0.763236	0.445323	0.999966	Pop1	31475	CG32763
FBgn0004687	19147.5	0.0374166	0.120314	0.310992	0.755807	0.999966	Mlc-c	31474	CG3201
FBgn0029778	2942.15	-0.0290057	0.136563	-0.212397	0.831797	0.999966	RhoGAP5A	31473	CG3208
FBgn0052762	0	NA	NA	NA	NA	NA	CG32762	318198	CG32762
FBgn0029769	0.289442	1.78961	4.98967	0.358662	0.719848	NA	frma	31464	CG3239
FBgn0029762	6.12397	2.5399	1.66025	1.52982	0.12606	0.785462	NAAT1	31457	CG3252
FBgn0029756	943.363	-0.0973493	0.173291	-0.561767	0.574275	0.999966	CG3309	31450	CG3309
FBgn0028474	6612.12	0.0609563	0.119226	0.511268	0.609163	0.999966	CG4119	31481	CG4119
FBgn0029785	15360.4	-0.185501	0.143721	-1.2907	0.196807	0.912006	RpL35	31483	CG4111
FBgn0003747	115.075	-0.299766	0.482831	-0.62085	0.534698	0.999966	Gr5a	44873	CG15779
FBgn0000394	1985.72	0.0506916	0.14091	0.359745	0.719038	0.999966	cv	44510	CG12410
FBgn0029791	7042.46	0.266869	0.131664	2.0269	0.0426728	0.447482	AdamTS-B	31490	CG4096
FBgn0029795	56.0985	-0.0328826	0.559571	-0.058764	0.95314	0.999966	CG15773	31494	CG15773
FBgn0029798	3353.09	0.228907	0.12934	1.7698	0.0767601	0.640969	CG4078	31497	CG4078
FBgn0029799	391.459	0.10892	0.240711	0.452491	0.650916	0.999966	CG15772	31498	CG15772
FBgn0029801	1316.31	0.0669979	0.155664	0.4304	0.666905	0.999966	CG15771	31500	CG15771
FBgn0029809	18.1957	-0.0973962	0.939545	-0.103663	0.917437	0.999966	CG15767	31508	CG15767
FBgn0029810	40.6465	-0.241664	0.643311	-0.375657	0.707172	0.999966	CG12239	31509	CG12239
FBgn0029811	0	NA	NA	NA	NA	NA	Cpr5C	31510	CG4052
FBgn0029812	0.68368	-2.74643	4.85577	-0.565601	0.571665	NA	Prosbeta2R1	31511	CG18341
FBgn0029814	38.6286	0.273299	0.660274	0.413918	0.678934	0.999966	CG15765	31513	CG15765
FBgn0052761	0	NA	NA	NA	NA	NA	tRNA:Glu-CTC-6-1Psi	3772070	CR32761
FBgn0029816	0	NA	NA	NA	NA	NA	CG12729	31515	CG12729
FBgn0029817	2.09366	-2.6759	2.96274	-0.903184	0.366428	NA	CG15764	31516	CG15764
FBgn0029820	2617.47	0.163552	0.135021	1.21131	0.225777	0.938894	CG16721	31520	CG16721
FBgn0029821	642.617	-0.63695	0.240848	-2.64462	0.0081783	0.148475	CG4020	31522	CG4020
FBgn0029822	4686.02	-0.0950507	0.141965	-0.669537	0.503153	0.999966	CG12236	31523	CG12236
FBgn0029823	13872.7	0.337045	0.156024	2.16022	0.030756	0.365498	Shmt	31524	CG3011
FBgn0029819	2740.65	0.0587167	0.132238	0.444023	0.657026	0.999966	Usp30	31519	CG3016
FBgn0014340	2762.74	0.0863527	0.135321	0.638133	0.523387	0.999966	mof	31518	CG3025
FBgn0029818	7037.21	-0.0208721	0.119448	-0.174738	0.861286	0.999966	GAA1	31517	CG3033
FBgn0029813	127.562	0.194586	0.369911	0.526034	0.598864	0.999966	AgmNAT	31512	CG15766
FBgn0029807	12.0762	-2.89856	1.41504	-2.0484	0.0405212	0.434135	CG3108	31506	CG3108
FBgn0029804	2634.72	-0.222597	0.147315	-1.51103	0.13078	0.798997	CG3097	31503	CG3097
FBgn0013987	8550.36	0.112288	0.118122	0.950607	0.341804	0.999966	MAPk-Ak2	44573	CG3086
FBgn0029800	1500.66	0.000672112	0.14956	0.00449392	0.996414	0.999966	lin-52	31499	CG15929
FBgn0261383	4490.41	0.0946903	0.157982	0.599375	0.548923	0.999966	IntS6	31496	CG3125
FBgn0052758	3702.72	0.0311089	0.157525	0.197486	0.843447	0.999966	Snx27	31493	CG32758
FBgn0053080	273.62	0.209639	0.262998	0.797113	0.425385	0.999966	CG33080	31491	CG33080
FBgn0027564	1512.09	0.0137438	0.14852	0.0925385	0.92627	0.999966	CG3149	31489	CG3149
FBgn0029789	1756.16	-0.274083	0.159056	-1.72318	0.0848553	0.66894	PGAP1	31487	CG3160
FBgn0046687	14674	0.248871	0.13914	1.78863	0.0736741	0.627774	Tre1	140439	CG3171
FBgn0015794	1379.73	-0.00504006	0.163039	-0.0309133	0.975339	0.999966	Rab18	44360	CG3129
FBgn0029783	209.608	-0.616015	0.300433	-2.05042	0.0403233	0.433567	Sirt4	31480	CG3187
FBgn0029824	5270.46	0.169618	0.178888	0.948176	0.34304	0.999966	CG3726	31525	CG3726
FBgn0029825	693.404	0.0553299	0.192114	0.288005	0.773343	0.999966	CG12728	31526	CG12728
FBgn0052756	1267.85	-0.0152319	0.158601	-0.0960387	0.92349	0.999966	CG32756	318193	CG32756
FBgn0029826	962.822	-0.15121	0.167801	-0.901125	0.367522	0.999966	CG6041	31527	CG6041
FBgn0052755	36.2836	-0.00357441	0.740049	-0.00482997	0.996146	0.999966	CG32755	318192	CG32755
FBgn0029827	10.0642	-0.728619	1.28407	-0.567429	0.570423	0.999966	CG6048	31528	CG6048
FBgn0029828	1.10788	3.74403	4.05394	0.923553	0.355719	NA	CG6067	31529	CG6067
FBgn0029830	37182.4	0.242491	0.109492	2.2147	0.026781	0.33355	Grip	50391	CG14447
FBgn0029831	811.965	-0.0130869	0.221903	-0.0589756	0.952972	0.999966	CG5966	31532	CG5966
FBgn0029833	3178.1	-0.288566	0.130269	-2.21516	0.0267489	0.33355	MCTS1	31536	CG5941
FBgn0029834	97.1852	-0.143085	0.479865	-0.298177	0.765568	0.999966	CG5937	31537	CG5937
FBgn0029835	5.62884	-2.47431	1.9402	-1.27529	0.202208	0.916508	CG5921	31538	CG5921
FBgn0029843	104.017	0.414011	0.418258	0.989845	0.32225	0.999966	Nep1	31547	CG5905
FBgn0029849	832.251	0.209709	0.193203	1.08544	0.277728	0.986595	Efr	31553	CG3774
FBgn0003514	30045.7	-0.0334949	0.110846	-0.302176	0.762518	0.999966	sqh	31554	CG3595
FBgn0029848	19.1417	-0.808438	0.931397	-0.867984	0.385403	0.999966	Btnd	31552	CG3599
FBgn0040069	2.31553	4.8044	3.37874	1.42195	0.155041	NA	vanin-like	31551	CG32754
FBgn0052751	0	NA	NA	NA	NA	NA	CG32751	318189	CG32751
FBgn0052750	0	NA	NA	NA	NA	NA	CG32750	326238	CG32750
FBgn0026060	2289.23	0.119456	0.13751	0.868706	0.385008	0.999966	Mipp2	31544	CG4317
FBgn0029840	7044.2	0.0974783	0.121555	0.801931	0.422593	0.999966	raptor	31543	CG4320
FBgn0029839	20.7245	-3.56303	1.12066	-3.17942	0.00147572	0.0387055	CG4660	31542	CG4660
FBgn0029838	19.0439	-2.28275	1.05724	-2.15916	0.0308375	0.366076	CG4666	31541	CG4666
FBgn0029837	0.973121	-1.25994	4.36703	-0.288513	0.772954	NA	Tsp5D	31540	CG4690
FBgn0003302	798.862	-0.0462554	0.189032	-0.244696	0.806692	0.999966	rux	31535	CG4336
FBgn0029003	197.297	0.373316	0.347735	1.07356	0.283018	0.989277	mab-21	44127	CG4746
FBgn0027546	35.6542	0.56003	0.67781	0.826234	0.408671	0.999966	CG4766	31533	CG4766
FBgn0005390	20.1302	0.93499	1.0174	0.918995	0.358098	0.999966	fs(1)M3	45994	CG4790
FBgn0029851	39.0883	-1.20365	0.666839	-1.80501	0.0710724	0.617013	CG14445	31556	CG14445
FBgn0015818	6808.47	0.0564694	0.126227	0.447364	0.654613	0.999966	Spx	31558	CG3780
FBgn0029853	613.759	-0.00605312	0.21331	-0.0283772	0.977361	0.999966	CG3781	31560	CG3781
FBgn0028982	30499.5	0.213406	0.111683	1.91081	0.0560285	0.530178	Spt6	44000	CG12225
FBgn0029857	4505.21	0.132751	0.132432	1.00241	0.316144	0.999966	wuho	31566	CG15897
FBgn0029858	940.603	0.101805	0.172013	0.591844	0.553955	0.999966	mldr	31568	CG15896
FBgn0029861	5957.15	0.0114835	0.120996	0.0949081	0.924388	0.999966	CG3815	31571	CG3815
FBgn0029863	82.9829	0.892175	0.466027	1.91443	0.0555658	0.528611	CG3823	31573	CG3823
FBgn0029864	3.73814	-2.52291	2.26102	-1.11583	0.264496	NA	CG15894	31574	CG15894
FBgn0029866	28.4995	1.8838	0.770123	2.4461	0.014441	0.227365	CG3842	31576	CG3842
FBgn0029867	8039.52	0.0622334	0.136815	0.454873	0.649201	0.999966	CG3847	31577	CG3847
FBgn0052748	0	NA	NA	NA	NA	NA	tRNA:Phe-GAA-1-1	3772400	CR32748
FBgn0029873	3996.69	-0.124246	0.124635	-0.996882	0.318822	0.999966	CG3918	31585	CG3918
FBgn0014031	113.353	-0.536758	0.39473	-1.35981	0.173889	0.872735	Spat	31587	CG3926
FBgn0000524	6319.83	0.164051	0.127898	1.28267	0.199608	0.915274	dx	31589	CG3929
FBgn0014026	41514.6	-0.101906	0.139515	-0.730432	0.465126	0.999966	RpL7A	31588	CG3314
FBgn0029874	1524.17	0.0307652	0.148255	0.207516	0.835607	0.999966	CG3342	31586	CG3342
FBgn0003139	4589.63	-0.0102548	0.128948	-0.0795268	0.936614	0.999966	PpV	31582	CG12217
FBgn0003655	11.7728	-0.658234	1.26195	-0.521602	0.601947	0.999966	swa	31580	CG3429
FBgn0016974	10.5269	1.53607	1.23657	1.2422	0.214162	0.928984	swaPsi	3771807	CR32747
FBgn0029868	4538.96	-0.205224	0.131475	-1.56094	0.118539	0.775399	ND-B16.6	31578	CG3446
FBgn0043796	2036.41	0.0827414	0.140953	0.587014	0.557194	0.999966	CG12219	31572	CG12219
FBgn0028685	14543.1	0.017414	0.125871	0.138347	0.889966	0.999966	Rpt4	31567	CG3455
FBgn0026015	10124.7	0.0126581	0.1212	0.10444	0.91682	0.999966	Top3beta	31565	CG3458
FBgn0031279	38.0046	-0.237724	0.702378	-0.338455	0.73502	0.999966	CG3544	33252	CG3544
FBgn0051658	300.808	-0.707937	0.268937	-2.63235	0.00847953	0.152208	Nnf1b	318874	CG31658
FBgn0031282	184.01	0.140826	0.316777	0.444559	0.656638	0.999966	Pex12	33256	CG3639
FBgn0015621	2444.92	0.112448	0.138788	0.810214	0.417817	0.999966	Clp	33259	CG3642
FBgn0010583	9196.25	-0.0139892	0.130284	-0.107375	0.914492	0.999966	dock	33262	CG3727
FBgn0020545	2822.08	0.137529	0.137856	0.997623	0.318462	0.999966	kraken	33265	CG3943
FBgn0031288	1.79691	1.58815	2.85267	0.556724	0.577716	NA	CG13949	33266	CG13949
FBgn0031289	2.43734	3.30586	2.81686	1.17359	0.240558	NA	CG13950	33267	CG13950
FBgn0002936	11.8876	-0.0674185	1.14143	-0.0590649	0.9529	0.999966	ninaA	33271	CG3966
FBgn0002563	7.16565	-0.955145	1.50731	-0.633675	0.526293	0.999966	Lsp1beta	33274	CG4178
FBgn0046113	19.2888	-1.65167	0.945905	-1.74613	0.080788	0.654941	GluRIIC	33275	CG4226
FBgn0003916	0	NA	NA	NA	NA	NA	snRNA:U1:21D	3772520	CR31656
FBgn0031292	23.9372	-0.546661	0.832523	-0.656631	0.511418	0.999966	CG15824	33272	CG15824
FBgn0020305	3941.93	0.0833651	0.132083	0.631155	0.527939	0.999966	dbe	33269	CG4258
FBgn0029095	126.253	0.322313	0.372276	0.86579	0.386605	0.999966	aru	33268	CG4276
FBgn0031287	839.626	-0.0178125	0.175635	-0.101417	0.919219	0.999966	CG4291	33264	CG4291
FBgn0020304	10568	-0.159882	0.136426	-1.17193	0.241225	0.951316	drongo	33263	CG3365
FBgn0031286	1600.35	-0.191206	0.146393	-1.30611	0.191514	0.904168	CG3862	33261	CG3862
FBgn0031284	833.889	0.186714	0.188736	0.989288	0.322522	0.999966	PGAP2	33258	CG3876
FBgn0031283	60.1675	0.391698	0.53132	0.737218	0.46099	0.999966	CG15880	33257	CG15880
FBgn0031281	1326.04	0.0155459	0.156848	0.0991145	0.921047	0.999966	Saf6	33255	CG3883
FBgn0000442	34.1187	-0.323503	0.725394	-0.445968	0.65562	0.999966	Pkg21D	33253	CG3324
FBgn0026438	0	NA	NA	NA	NA	NA	Eaat2	33247	CG3159
FBgn0040106	0.264498	1.72398	4.9942	0.345198	0.729946	NA	lectin-21Cb	33242	CG13686
FBgn0004611	4574.72	-0.0370793	0.143435	-0.258509	0.796014	0.999966	Plc21C	33204	CG4574
FBgn0053127	11.2033	0.217767	1.18451	0.183846	0.854134	0.999966	CG33127	318893	CG33127
FBgn0000061	34.9089	-0.999284	3.05559	-0.327035	0.743642	0.999966	al	33208	CG3935
FBgn0003278	7341.31	0.223008	0.134214	1.66158	0.0965965	0.709796	RpI135	33210	CG4033
FBgn0002593	46118.1	-0.013483	0.142422	-0.0946696	0.924577	0.999966	RpLP1	33214	CG4087
FBgn0031254	50.6312	0.110597	0.60912	0.181568	0.855922	0.999966	CG13692	33216	CG13692
FBgn0031255	131.305	0.270894	0.389305	0.695839	0.48653	0.999966	BBS8	33217	CG13691
FBgn0004583	7046.19	0.0415952	0.153172	0.271559	0.785961	0.999966	ex	33218	CG4114
FBgn0031256	3515.05	-0.198074	0.126169	-1.56991	0.116436	0.767542	shv	33220	CG4164
FBgn0031257	37.6987	0.344991	0.657716	0.524529	0.599911	0.999966	CG4133	33221	CG4133
FBgn0027592	9307.26	0.0991755	0.114529	0.865944	0.386521	0.999966	MED15	33223	CG4184
FBgn0003963	929.439	-0.396695	0.207709	-1.90986	0.0561516	0.530443	ush	33225	CG2762
FBgn0031263	3071.82	0.118479	0.132872	0.891675	0.372567	0.999966	Tspo	33231	CG2789
FBgn0031265	3247.39	0.00530534	0.139956	0.0379072	0.969762	0.999966	CG2794	33233	CG2794
FBgn0031266	7560.61	0.0296243	0.145509	0.20359	0.838674	0.999966	Sf3b1	33235	CG2807
FBgn0031268	468.865	-0.531084	0.220229	-2.41151	0.0158868	0.23996	cold	33237	CG2813
FBgn0023489	116.14	-0.506402	0.465864	-1.08702	0.27703	0.986595	Pph13	33239	CG2819
FBgn0010323	1.45825	0.260383	3.61534	0.0720217	0.942585	NA	Gsc	33240	CG2851
FBgn0013323	105.446	-0.745493	0.485256	-1.53629	0.124468	0.781061	Ptth	33238	CG13687
FBgn0031267	1858.4	0.0615928	0.143371	0.429605	0.667483	0.999966	Ipk2	33236	CG13688
FBgn0021874	4228.54	0.112374	0.148207	0.758224	0.448317	0.999966	Nle	33234	CG2863
FBgn0031264	59965.4	-0.358633	0.107729	-3.32903	0.000871486	0.0246631	CG11835	33232	CG11835
FBgn0005660	212.059	-0.501121	0.424268	-1.18114	0.237547	0.946921	Ets21C	33229	CG2914
FBgn0031260	11159.4	0.0129436	0.114744	0.112805	0.910185	0.999966	Spp	33227	CG11840
FBgn0010602	17670.9	-0.0324933	0.117395	-0.276787	0.781944	0.999966	lwr	33226	CG3018
FBgn0043364	1044.8	-0.0844774	0.191809	-0.440424	0.65963	0.999966	cbt	33224	CG4427
FBgn0031258	329.662	4.25297	0.372927	11.4043	3.97948e-30	2.3347e-27	CG4297	33222	CG4297
FBgn0015924	2052.81	0.0500619	0.142409	0.351535	0.725187	0.999966	crq	33219	CG4280
FBgn0031253	1035.27	0.514595	0.164221	3.13356	0.00172699	0.0437518	CG11885	33215	CG11885
FBgn0031252	1966.73	-0.0132879	0.148847	-0.0892721	0.928866	0.999966	CG13690	33213	CG13690
FBgn0031251	17.6581	0.0357235	1.00063	0.0357011	0.971521	0.999966	CG4213	33209	CG4213
FBgn0031250	2588.31	-0.125339	0.1381	-0.907598	0.364091	0.999966	Ent1	33207	CG11907
FBgn0051921	25.1578	-0.385798	0.85793	-0.449685	0.652938	0.999966	CG31921	319027	CG31921
FBgn0031249	7.67598	0.159777	1.54789	0.103222	0.917787	0.999966	CG11911	33206	CG11911
FBgn0031248	8.67312	-0.564329	1.40543	-0.401535	0.688026	0.999966	CG11912	33205	CG11912
FBgn0067779	9602.07	0.0189266	0.14164	0.133625	0.893699	0.999966	dbr	33161	CG11371
FBgn0031213	1724.87	0.239382	0.161357	1.48356	0.137927	0.8093	galectin	33162	CG11372
FBgn0031214	63.6931	-0.207502	0.526079	-0.394432	0.693262	0.999966	CG11374	33163	CG11374
FBgn0031216	16598.1	0.157407	0.122028	1.28993	0.197075	0.912006	Zir	33165	CG11376
FBgn0031217	1351.14	0.141209	0.162622	0.868329	0.385214	0.999966	CG11377	33166	CG11377
FBgn0001142	127.124	0.517145	0.450272	1.14852	0.250756	0.960656	Gs1	33172	CG2718
FBgn0031224	2386.63	-0.092076	0.14985	-0.614454	0.538915	0.999966	CG11454	33175	CG11454
FBgn0031228	2912.99	-0.236225	0.13376	-1.76603	0.0773902	0.641373	ND-15	33179	CG11455
FBgn0031229	3049.44	0.0181278	0.157717	0.114938	0.908494	0.999966	CG3436	33180	CG3436
FBgn0031231	1008.18	-0.0894051	0.197549	-0.452572	0.650857	0.999966	mRpL10	33182	CG11488
FBgn0031233	1766.95	0.133828	0.143398	0.933265	0.350683	0.999966	Tbc1d15-17	33184	CG11490
FBgn0031235	256.445	0.112962	0.276558	0.408458	0.682937	0.999966	CG13693	33187	CG13693
FBgn0031240	103.014	-0.201739	0.412344	-0.489249	0.624666	0.999966	CG3345	33192	CG3345
FBgn0003444	10766.4	0.18019	0.113628	1.58579	0.112786	0.757386	smo	33196	CG11561
FBgn0031247	863.408	-0.2303	0.193615	-1.18947	0.234254	0.94604	CG11562	33200	CG11562
FBgn0024352	37514.7	0.0244823	0.11282	0.217004	0.828205	0.999966	Stip1	33202	CG2720
FBgn0020622	8206.03	0.121446	0.147153	0.825305	0.409198	0.999966	Pi3K21B	33203	CG2699
FBgn0017457	5550.55	-0.00481985	0.125357	-0.0384488	0.96933	0.999966	U2af38	33201	CG3582
FBgn0025686	31.6167	0.306356	0.714871	0.428547	0.668253	0.999966	Amnionless	33199	CG11592
FBgn0031245	3717.05	0.080628	0.130576	0.617478	0.536919	0.999966	CG3625	33198	CG3625
FBgn0031244	744.133	-0.112913	0.189719	-0.59516	0.551736	0.999966	CG11601	33197	CG11601
FBgn0031238	2347.92	-0.0571212	0.149834	-0.381231	0.703032	0.999966	CG3645	33190	CG3645
FBgn0031239	111.216	-0.0737997	0.418991	-0.176137	0.860186	0.999966	CG17075	33191	CG17075
FBgn0031232	60.3707	-0.0164477	0.524841	-0.0313384	0.975	0.999966	CG11617	33183	CG11617
FBgn0031227	1346.79	0.112521	0.179612	0.626467	0.531009	0.999966	CG3709	33178	CG3709
FBgn0051974	3.9092	-0.435971	1.92681	-0.226265	0.820995	NA	CG31974	33174	CG31974
FBgn0051975	2.12993	1.92118	2.83204	0.678371	0.497536	NA	CG31975	319052	CG31975
FBgn0051976	2.12993	1.92118	2.83204	0.678371	0.497536	NA	ovm	326181	CG31976
FBgn0031219	6.58747	-0.644351	1.68187	-0.383115	0.701634	0.999966	CG13694	33169	CG13694
FBgn0026787	990.97	0.0445704	0.176463	0.252576	0.800596	0.999966	Nhe1	33167	CG12178
FBgn0002931	1929.39	1.25415	0.175065	7.1639	7.84132e-13	1.18118e-10	net	45339	CG11450
FBgn0051973	65.4869	-0.785917	0.517681	-1.51815	0.128977	0.795896	Cda5	33158	CG31973
FBgn0031209	28.7301	-1.22374	0.805489	-1.51924	0.128701	0.79569	Ir21a	33157	CG2657
FBgn0002121	24196.3	0.112593	0.117682	0.956761	0.338688	0.999966	l(2)gl	33156	CG2671
FBgn0036970	12.2499	0.786603	1.1225	0.700763	0.483451	0.999966	Spn77Bc	40236	CG6289
FBgn0036974	18700.4	0.0389189	0.128779	0.302216	0.762488	0.999966	eRF1	40240	CG5605
FBgn0036975	2106.77	0.0538059	0.180681	0.297796	0.765859	0.999966	CG5618	40241	CG5618
FBgn0024887	1345.09	0.0201274	0.159688	0.126042	0.899699	0.999966	kin17	40242	CG5649
FBgn0036977	120.831	0.200694	0.379181	0.529282	0.59661	0.999966	CG5665	40243	CG5665
FBgn0001259	110.009	0.51267	0.419304	1.22267	0.221455	0.937495	in	40246	CG16993
FBgn0036979	145.548	0.228682	0.350647	0.652171	0.514291	0.999966	CG13247	40247	CG13247
FBgn0036980	7411.11	0.0923358	0.117545	0.785535	0.43214	0.999966	RhoBTB	40249	CG5701
FBgn0036985	46.1991	-1.23393	0.610241	-2.02203	0.0431728	0.451029	zye	40255	CG5847
FBgn0036991	878.178	-0.197961	0.175902	-1.12541	0.260416	0.9683	CtIP	40262	CG5872
FBgn0036993	150.285	-0.183375	0.358352	-0.511718	0.608848	0.999966	CG5910	40264	CG5910
FBgn0036996	6.96366	-1.09928	1.51647	-0.724895	0.468517	0.999966	mag	40267	CG5932
FBgn0036997	40.348	0.449367	0.64315	0.698697	0.484741	0.999966	CG5955	40268	CG5955
FBgn0036998	1170.31	-0.304038	0.157425	-1.93132	0.053443	0.51623	CG5969	40269	CG5969
FBgn0036999	825.633	-0.114469	0.177359	-0.645408	0.518663	0.999966	isoQC	40270	CG5976
FBgn0037001	10154.1	-0.123788	0.131198	-0.943522	0.345414	0.999966	ND-39	40272	CG6020
FBgn0052425	6598.35	0.0406635	0.123496	0.32927	0.741951	0.999966	CG32425	40273	CG32425
FBgn0037003	17.4849	-0.697617	0.958333	-0.727948	0.466646	0.999966	CG18281	40274	CG18281
FBgn0037004	8.91172	1.05604	1.39759	0.755616	0.449879	0.999966	CG17637	40275	CG17637
FBgn0037005	9.35023	-0.138013	1.37727	-0.100207	0.92018	0.999966	CG5078	40276	CG5078
FBgn0037009	1104.37	0.0057441	0.171186	0.0335548	0.973232	0.999966	CG5104	40280	CG5104
FBgn0037011	2435.36	-0.0681522	0.139063	-0.490083	0.624075	0.999966	CG4858	40282	CG4858
FBgn0037013	6.06906	0.751464	1.64098	0.457937	0.646998	0.999966	CG13250	40284	CG13250
FBgn0001323	7.339	-0.64837	1.57325	-0.412122	0.68025	0.999966	knrl	40285	CG4761
FBgn0037012	622.28	0.107433	0.210588	0.510158	0.609941	0.999966	Rcd2	40283	CG4786
FBgn0037010	6418.44	0.100333	0.117517	0.853776	0.393229	0.999966	NA	NA	NA
FBgn0037008	864.028	0.0603322	0.183844	0.328171	0.742783	0.999966	mTerf3	40279	CG5047
FBgn0037007	3210	-0.0854597	0.130847	-0.653126	0.513675	0.999966	CG5059	40278	CG5059
FBgn0037000	890.45	-3.23856	0.253302	-12.7854	1.9791e-37	1.57578e-34	ZnT77C	40271	CG5130
FBgn0052428	6193	0.0697829	0.121969	0.572135	0.567231	0.999966	CG32428	50105	CG32428
FBgn0036995	163.34	-0.508779	0.343994	-1.47903	0.139132	0.810907	atk	40266	CG5195
FBgn0036994	2230.99	0.0690102	0.135589	0.508965	0.610776	0.999966	CG5199	40265	CG5199
FBgn0036992	377.158	-0.243659	0.246915	-0.986816	0.323733	0.999966	Hpd	40263	CG11796
FBgn0036990	1600.89	-0.237709	0.163009	-1.45826	0.144769	0.822609	mRpL15	40261	CG5219
FBgn0029158	548.741	-0.00394257	0.20149	-0.0195671	0.984389	0.999966	Las	40259	CG5231
FBgn0036988	1126.27	0.124807	0.191442	0.651931	0.514445	0.999966	CG5262	40258	CG5262
FBgn0036987	958.272	-0.131328	0.167781	-0.782736	0.433782	0.999966	CG5274	40257	CG5274
FBgn0036986	1.20637	-0.345334	3.58598	-0.0963013	0.923281	NA	CG5282	40256	CG5282
FBgn0036984	128.53	0.973583	0.414587	2.34832	0.0188584	0.26779	CG13248	40254	CG13248
FBgn0028978	3664.72	0.339715	0.133243	2.54959	0.0107849	0.181875	trbl	43999	CG5408
FBgn0027565	3152.16	0.334093	0.133166	2.50885	0.0121125	0.199142	CG5498	40250	CG5498
FBgn0001247	6952.53	0.0193678	0.129642	0.149394	0.881243	0.999966	Ide	40248	CG5517
FBgn0036978	44.9786	0.248913	0.644501	0.386211	0.69934	0.999966	Toll-9	40245	CG5528
FBgn0036973	1408.31	-0.183222	0.164542	-1.11353	0.265482	0.974715	Rbbp5	40239	CG5585
FBgn0037014	3.4733	5.38957	2.94557	1.82972	0.0672921	NA	CG13251	40286	CG13251
FBgn0037016	70.1902	0.639369	0.489677	1.3057	0.191656	0.904168	CG13252	40289	CG13252
FBgn0040634	61.6035	-0.376696	0.516709	-0.729029	0.465984	0.999966	CG4186	50107	CG4186
FBgn0016696	9008.78	-0.103732	0.118941	-0.872127	0.383139	0.999966	Pitslre	40292	CG4268
FBgn0037020	3550.19	0.00952788	0.125507	0.0759151	0.939487	0.999966	Pex14	40294	CG4289
FBgn0037024	2522.85	-0.0177975	0.154812	-0.114962	0.908475	0.999966	tzn	40299	CG4365
FBgn0037025	5279.72	0.163859	0.124505	1.31608	0.188147	0.897672	Spc105R	40300	CG11451
FBgn0037027	9174.91	0.0739998	0.114089	0.648615	0.516587	0.999966	HIPP1	40302	CG3680
FBgn0037030	46.9589	-0.355506	0.611275	-0.581581	0.560849	0.999966	CG3288	40307	CG3288
FBgn0040636	234.697	0.0721016	0.288669	0.249772	0.802763	0.999966	CG13255	50109	CG13255
FBgn0037031	512.845	-0.210711	0.214196	-0.983729	0.325249	0.999966	CG11456	40309	CG11456
FBgn0040637	0.264498	1.72398	4.9942	0.345198	0.729946	NA	CG11458	50110	CG11458
FBgn0037035	685.321	-0.244598	0.188973	-1.29436	0.195542	0.910965	CG10589	40313	CG10589
FBgn0011591	18286.3	-0.175736	0.120759	-1.45527	0.145595	0.824251	fng	40314	CG10580
FBgn0052432	54.086	-1.54478	0.656461	-2.3532	0.0186126	0.265314	CG32432	40310	CG32432
FBgn0027055	8250.11	-0.0637301	0.115268	-0.552885	0.580342	0.999966	CSN3	40308	CG18332
FBgn0037026	3356.49	-0.046064	0.13321	-0.345801	0.729493	0.999966	CG3634	40301	CG3634
FBgn0037023	1.86577	-2.47955	3.08529	-0.803669	0.421588	NA	CG3698	40298	CG3698
FBgn0027364	2.33417	-2.85621	2.9273	-0.975717	0.329205	NA	Six4	40297	CG3871
FBgn0037022	677.843	-0.230165	0.194338	-1.18436	0.236272	0.946921	CG11396	40296	CG11396
FBgn0037021	6306.67	0.0242462	0.128959	0.188014	0.850866	0.999966	CG11399	40295	CG11399
FBgn0037019	1181.36	-0.0345752	0.172618	-0.200299	0.841247	0.999966	Pex16	40293	CG3947
FBgn0037018	657.035	-0.0660998	0.21462	-0.307985	0.758094	0.999966	CG4042	40291	CG4042
FBgn0037017	699.562	0.239637	0.191504	1.25134	0.210809	0.92564	CG4074	40290	CG4074
FBgn0045474	1.81053	-4.15214	3.33191	-1.24617	0.212702	NA	Gr77a	117476	CG32433
FBgn0037015	4.72229	-0.149627	1.779	-0.0841076	0.932971	0.999966	cmpy	40288	CG13253
FBgn0001320	7.84206	0.594592	1.43674	0.413847	0.678986	0.999966	kni	40287	CG4717
FBgn0037037	0	NA	NA	NA	NA	NA	CG10588	40316	CG10588
FBgn0053283	0.818438	3.3087	4.62084	0.716039	0.473967	NA	CR33283	10178863	CR33283
FBgn0037042	30.7953	-1.47579	0.784676	-1.88076	0.0600044	0.554049	CG12984	40321	CG12984
FBgn0037044	3311.43	0.0952681	0.143832	0.662357	0.507742	0.999966	Pdss2	40323	CG10585
FBgn0028402	3334.69	0.0564784	0.141567	0.398951	0.689929	0.999966	Sin	40325	CG10582
FBgn0026179	7570.6	0.445447	0.129532	3.43891	0.000584066	0.01774	siz	40327	CG32434
FBgn0053284	8.34711	-0.206316	1.36867	-0.150742	0.880179	0.999966	CG33284	2768989	CG33284
FBgn0037050	318.233	-0.0446028	0.258095	-0.172816	0.862796	0.999966	ICA69	40331	CG10566
FBgn0037057	433.543	1.81297	0.230278	7.87295	3.46372e-15	6.32952e-13	CG10512	40339	CG10512
FBgn0037060	83.1978	0.741576	0.479084	1.54791	0.121645	0.779664	CG10508	40342	CG10508
FBgn0028427	2959.61	-0.0136839	0.129536	-0.105638	0.91587	0.999966	Ilk	53573	CG10504
FBgn0004865	3780.66	0.140678	0.138464	1.01599	0.309633	0.999966	Eip78C	40345	CG18023
FBgn0037061	1013.12	-0.298719	0.203752	-1.46609	0.142623	0.816689	CG12975	40343	CG12975
FBgn0037059	1.58699	4.26624	3.88581	1.0979	0.272248	NA	CG10510	40341	CG10510
FBgn0053056	193.532	1.29521	0.319656	4.0519	5.08037e-05	0.00215327	CG33056	326246	CG33056
FBgn0053054	243.821	0.23343	0.307783	0.758425	0.448196	0.999966	CG33054	40340	CG33054
FBgn0041100	344.362	-0.207439	0.276372	-0.750579	0.452906	0.999966	park	40336	CG10523
FBgn0024150	31.0985	1.03744	0.817609	1.26887	0.204487	0.920363	Ac78C	40333	CG10564
FBgn0037051	15097.3	0.122394	0.121031	1.01126	0.311891	0.999966	CG10565	40332	CG10565
FBgn0020294	8323.83	0.413829	0.121201	3.41441	0.000639206	0.0191538	ko	40330	CG10573
FBgn0053285	8.05829	0.321765	1.39806	0.23015	0.817975	0.999966	CG33285	2768988	CG33285
FBgn0037045	475.505	0.0206258	0.212685	0.0969778	0.922744	0.999966	CG10584	40324	CG10584
FBgn0003415	6265.36	0.0917111	0.123867	0.7404	0.459058	0.999966	skd	43906	CG9936
FBgn0053286	2.06934	0.340406	3.13892	0.108447	0.913641	NA	CG33286	2768984	CG33286
FBgn0053287	2.65325	-0.582536	2.84801	-0.204541	0.837931	NA	CG33287	2768986	CG33287
FBgn0037040	1.21268	-0.359296	3.91919	-0.0916761	0.926955	NA	CG12983	40319	CG12983
FBgn0037039	0	NA	NA	NA	NA	NA	CG10587	40318	CG10587
FBgn0037038	0	NA	NA	NA	NA	NA	CG11037	40317	CG11037
FBgn0037036	1.60662	-2.29471	3.26908	-0.701945	0.482713	NA	Sems	40315	CG10586
FBgn0037068	8.00778	-0.334383	1.41295	-0.236657	0.812923	0.999966	Cpr78Cb	40353	CG7663
FBgn0037069	3.31895	2.66991	2.33578	1.14305	0.253018	NA	Cpr78Cc	40355	CG7658
FBgn0037071	1118.91	0.0866466	0.15937	0.543681	0.586661	0.999966	CG7632	40357	CG7632
FBgn0037073	11730.8	0.13657	0.126789	1.07715	0.281415	0.989277	Tsr1	40360	CG7338
FBgn0052436	76.0733	0.904453	0.512873	1.7635	0.0778158	0.643479	CG32436	40362	CG32436
FBgn0052437	1.34843	-3.72756	3.72199	-1.0015	0.316586	NA	CG32437	40366	CG32437
FBgn0052440	0	NA	NA	NA	NA	NA	CG32440	318030	CG32440
FBgn0053288	527.742	-0.0323019	0.203629	-0.158631	0.87396	0.999966	CG33288	2768968	CG33288
FBgn0005694	4317.5	0.085977	0.142048	0.605269	0.545	0.999966	Aef1	40370	CG5683
FBgn0037087	3597.23	0.0136862	0.161966	0.0845006	0.932658	0.999966	CG7519	40377	CG7519
FBgn0037090	44.5384	-0.341269	0.610211	-0.559264	0.575982	0.999966	Est-Q	40381	CG7529
FBgn0037092	2526.85	-0.251062	0.145808	-1.72187	0.0850939	0.669874	M6	40383	CG7540
FBgn0037093	7728.6	0.130004	0.116686	1.11413	0.265221	0.974715	Cdk12	40385	CG7597
FBgn0037094	10697.6	0.121021	0.113649	1.06487	0.286937	0.993492	CG7611	40386	CG7611
FBgn0053289	4.34005	-0.719631	1.85591	-0.387752	0.6982	0.999966	ppk5	2768987	CG33289
FBgn0015283	12862.7	-0.00535689	0.143593	-0.0373061	0.970241	0.999966	Rpn10	40388	CG7619
FBgn0028663	2491.21	-0.239294	0.134305	-1.78172	0.074795	0.631621	VhaM9.7-b	40389	CG7625
FBgn0053290	29.27	-0.875783	0.768297	-1.1399	0.254327	0.961721	CG33290	2768993	CG33290
FBgn0037101	0.966812	-1.25061	4.0007	-0.312598	0.754586	NA	CG7634	40394	CG7634
FBgn0052438	4448.17	-0.0472689	0.124235	-0.380481	0.703588	0.999966	SMC5	326215	CG32438
FBgn0052441	3948.32	-0.220755	0.136632	-1.61569	0.106162	0.742161	EMC10	40396	CG32441
FBgn0037102	1688.48	-0.138136	0.158332	-0.872448	0.382964	0.999966	CRIF	40395	CG7172
FBgn0037099	10.7241	0.706635	1.25106	0.564827	0.572191	0.999966	CG7173	40392	CG7173
FBgn0037098	5869.05	0.0329148	0.127876	0.257397	0.796873	0.999966	Wnk	40391	CG7177
FBgn0029152	7435.15	0.057133	0.117912	0.484538	0.628004	0.999966	Mkrn1	44131	CG7184
FBgn0026371	3137.34	-0.0972945	0.131678	-0.738881	0.459979	0.999966	SAK	40384	CG7186
FBgn0015239	4842.15	0.00373532	0.120541	0.0309881	0.975279	0.999966	Hr78	40378	CG7199
FBgn0037086	5.27656	1.24131	1.78928	0.693749	0.48784	0.999966	CG7202	40376	CG7202
FBgn0037085	17.9505	-1.09684	1.1285	-0.971946	0.331078	0.999966	Neu2	40375	CG7204
FBgn0014143	6.23802	-1.41205	1.6808	-0.840104	0.40085	0.999966	croc	40374	CG5069
FBgn0037082	763.356	-0.06008	0.186617	-0.321943	0.747496	0.999966	CG5664	40371	CG5664
FBgn0037081	7208.5	0.0597586	0.135342	0.441537	0.658824	0.999966	barc	40369	CG6049
FBgn0002842	7.22085	0.17723	1.48103	0.119667	0.904747	0.999966	sa	40367	CG11308
FBgn0037078	1.97654	-0.42903	2.69876	-0.158973	0.87369	NA	CG12971	40365	CG12971
FBgn0037076	647.162	0.0683713	0.190975	0.358012	0.720334	0.999966	ebd2	40363	CG12972
FBgn0037074	10213.6	-0.0663629	0.11332	-0.585622	0.558129	0.999966	CG7324	40361	CG7324
FBgn0003042	1624.91	0.0277008	0.145298	0.190648	0.848801	0.999966	Pc	40358	CG32443
FBgn0037070	739.771	0.0883312	0.180571	0.489178	0.624715	0.999966	CG11309	40356	CG11309
FBgn0037067	3.42847	-0.127815	2.05797	-0.0621072	0.950477	NA	Cpr78Ca	40352	CG11310
FBgn0037065	39.859	0.291064	0.653571	0.445344	0.656071	0.999966	CG12974	40350	CG12974
FBgn0027945	1817.92	-0.172129	0.158204	-1.08802	0.276588	0.986595	ppl	40349	CG7758
FBgn0037064	38.5677	1.00956	0.658863	1.53228	0.125454	0.783911	CG9389	40347	CG9389
FBgn0037063	814.931	-0.102971	0.201832	-0.510183	0.609923	0.999966	CG9391	40346	CG9391
FBgn0037106	1416.52	0.179246	0.157996	1.13449	0.256588	0.963189	CG11307	40400	CG11307
FBgn0037108	2770.71	-0.142902	0.136565	-1.04641	0.295374	0.995884	Alg11	40402	CG11306
FBgn0037110	545.282	-0.021568	0.205705	-0.104849	0.916495	0.999966	ORMDL	40404	CG14577
FBgn0043783	1.9762	4.57714	3.22683	1.41847	0.156055	NA	CG32444	40406	CG32444
FBgn0052445	0	NA	NA	NA	NA	NA	CG32445	261603	CG32445
FBgn0052446	2108.24	-0.178677	0.151011	-1.1832	0.23673	0.946921	Atox1	326216	CG32446
FBgn0037115	21.8652	0.700606	0.853098	0.821249	0.411505	0.999966	CG11249	40409	CG11249
FBgn0037117	926.066	-0.166799	0.190019	-0.877803	0.380051	0.999966	CG11248	40411	CG11248
FBgn0037121	1802.74	0.0441445	0.189073	0.233478	0.81539	0.999966	Rpb8	40415	CG11246
FBgn0037125	0.843382	3.34897	4.56552	0.733536	0.463232	NA	CG14573	40419	CG14573
FBgn0037128	0.221584	-1.13659	4.99646	-0.22748	0.82005	NA	CG14572	40422	CG14572
FBgn0037131	0	NA	NA	NA	NA	NA	CG14564	40425	CG14564
FBgn0037133	0	NA	NA	NA	NA	NA	CG7370	40427	CG7370
FBgn0000560	251.556	0.934445	0.33196	2.81493	0.00487872	0.0992392	eg	40428	CG7383
FBgn0022936	1464.75	-0.00438673	0.152577	-0.0287508	0.977063	0.999966	CycH	40429	CG7405
FBgn0037134	428.205	-0.3435	0.231155	-1.48601	0.137275	0.808466	CG7407	40430	CG7407
FBgn0037135	58145	-0.0639886	0.117457	-0.544784	0.585902	0.999966	CG7414	40431	CG7414
FBgn0037139	0.289442	1.78961	4.98967	0.358662	0.719848	NA	CG14563	40435	CG14563
FBgn0037138	10063	-0.18417	0.117241	-1.57087	0.116213	0.766978	P5CDh1	40434	CG7145
FBgn0046301	1362.83	-0.000505332	0.161262	-0.00313361	0.9975	0.999966	CG7148	40432	CG7148
FBgn0052448	1892.58	-0.135354	0.14878	-0.909762	0.362948	0.999966	CG32448	318032	CG32448
FBgn0037130	0.449477	-2.1426	4.89227	-0.437956	0.661418	NA	Syn1	40424	CG7152
FBgn0037129	0	NA	NA	NA	NA	NA	CG14565	40423	CG14565
FBgn0037127	1.5261	1.28837	3.26067	0.395124	0.692752	NA	CG14566	40421	CG14566
FBgn0037126	2.73317	-3.11757	2.78939	-1.11765	0.263716	NA	CG14567	40420	CG14567
FBgn0037124	1.95126	4.56003	3.22463	1.41412	0.157326	NA	CG14568	40418	CG14568
FBgn0037123	3.54622	0.327313	2.03678	0.160701	0.872329	NA	CG14569	40417	CG14569
FBgn0037122	240.012	0.345496	0.284483	1.21447	0.224569	0.938523	CG14570	40416	CG14570
FBgn0037120	3810.75	0.012366	0.163977	0.075413	0.939886	0.999966	CG11247	40414	CG11247
FBgn0052447	172.927	-0.89257	1.10366	-0.808739	0.418665	0.999966	CG32447	40412	CG32447
FBgn0037116	1800.09	-0.0274901	0.15152	-0.181429	0.856031	0.999966	Als2	40410	CG7158
FBgn0037114	2.64727	1.55338	2.38485	0.651355	0.514817	NA	Cpr78E	40408	CG7160
FBgn0037109	9490.93	0.073039	0.116656	0.626107	0.531245	0.999966	MED1	40403	CG7162
FBgn0037107	2.83627	2.39391	2.82643	0.846974	0.397009	NA	CG7166	40401	CG7166
FBgn0037105	611.224	-0.265183	0.197256	-1.34435	0.178834	0.879925	S1P	40399	CG7169
FBgn0037140	722.585	-0.0850505	0.218423	-0.389384	0.696992	0.999966	SLC22A	40437	CG7442
FBgn0037142	4038.48	0.100251	0.130855	0.76612	0.443605	0.999966	CG14562	40439	CG14562
FBgn0037143	127.65	-0.00857906	0.393819	-0.0217843	0.98262	0.999966	CR7448	26067587	CR7448
FBgn0037144	181.825	0.170131	0.326252	0.52147	0.602039	0.999966	CG7458	40441	CG7458
FBgn0029091	6.56274	-0.51463	1.71927	-0.299331	0.764687	0.999966	Chs2	40442	CG7464
FBgn0037146	2.44432	2.16564	2.73871	0.79075	0.42909	NA	CG7470	40443	CG7470
FBgn0000045	98.5751	-0.107561	0.433369	-0.248197	0.803982	0.999966	Act79B	40444	CG7478
FBgn0004514	1.42891	-2.00223	3.76433	-0.531897	0.594798	NA	Oct-TyrR	42452	CG7485
FBgn0037149	2063.35	-0.0671886	0.140163	-0.479361	0.631682	0.999966	CG14561	40447	CG14561
FBgn0000100	57554.6	-0.115915	0.153561	-0.754847	0.450341	0.999966	RpLP0	40451	CG7490
FBgn0004414	1.18209	-1.65306	3.69899	-0.446894	0.654951	NA	msopa	45962	CG14560
FBgn0037151	142.337	0.0337005	0.375865	0.0896612	0.928556	0.999966	CG7130	40450	CG7130
FBgn0037150	2700.54	-0.0128933	0.143265	-0.089996	0.92829	0.999966	CG7133	40449	CG7133
FBgn0027532	3958.8	0.0591925	0.126535	0.467796	0.63993	0.999966	CG7139	40448	CG7139
FBgn0037147	0.443167	-2.12409	4.89365	-0.434051	0.664251	NA	CG7140	40445	CG7140
FBgn0037141	2830.97	0.00481625	0.136545	0.0352722	0.971863	0.999966	DNApol-eta	40438	CG7143
FBgn0052449	0	NA	NA	NA	NA	NA	tRNA:Cys-GCA-4-1	3772035	CR32449
FBgn0015075	5041.76	-0.0360233	0.128843	-0.279591	0.779791	0.999966	Ddx1	40457	CG9054
FBgn0004179	6755.21	0.067995	0.124226	0.547349	0.584139	0.999966	Csp	40459	CG6395
FBgn0025702	105.033	-0.405974	0.407782	-0.995568	0.31946	0.999966	Srpk79D	40461	CG11489
FBgn0027086	17329.5	0.345861	0.121172	2.85429	0.00431326	0.089869	IleRS	45785	CG11471
FBgn0052450	44.9634	-1.03077	0.624955	-1.64936	0.0990749	0.717135	CG32450	318034	CG32450
FBgn0037162	1.03467	0.339859	4.19817	0.0809542	0.935478	NA	CG11449	40467	CG11449
FBgn0037164	25.0565	-0.592451	0.798414	-0.742035	0.458066	0.999966	CG11438	40469	CG11438
FBgn0037165	3.20818	1.36784	2.44774	0.558817	0.576287	NA	CG11437	40470	CG11437
FBgn0037166	108.612	-4.46026	0.538962	-8.27566	1.27749e-16	2.63864e-14	CG11426	40471	CG11426
FBgn0037167	2.92475	-4.84453	2.76054	-1.75492	0.0792734	NA	CG11425	40472	CG11425
FBgn0037163	3.39216	-0.593818	2.19289	-0.270793	0.78655	NA	laza	40468	CG11440
FBgn0004449	29002.1	-0.559974	0.116822	-4.79339	1.63989e-06	0.000103863	Ten-m	40464	CG5723
FBgn0011771	13871	0.0710531	0.111508	0.637205	0.523991	0.999966	Hem	40462	CG5837
FBgn0037156	921.852	0.121915	0.171203	0.712109	0.476397	0.999966	CG11523	40458	CG11523
FBgn0028500	5811.61	0.0726607	0.13001	0.558884	0.576241	0.999966	Rich	40456	CG9063
FBgn0037169	0	NA	NA	NA	NA	NA	CG11404	40474	CG11404
FBgn0037170	2.72081	0.0270626	2.27481	0.0118966	0.990508	NA	Trxr-2	40475	CG11401
FBgn0037172	0	NA	NA	NA	NA	NA	ND-B14.5AL	40477	CG6914
FBgn0037174	0	NA	NA	NA	NA	NA	CG14457	40479	CG14457
FBgn0037176	0.443167	-2.12409	4.89365	-0.434051	0.664251	NA	CG14456	40481	CG14456
FBgn0037179	0	NA	NA	NA	NA	NA	CG14453	40484	CG14453
FBgn0037180	0	NA	NA	NA	NA	NA	CG14452	40485	CG14452
FBgn0052453	0	NA	NA	NA	NA	NA	CG32453	318036	CG32453
FBgn0037181	17.4152	1.52674	1.0433	1.46337	0.143367	0.819124	CG11370	40486	CG11370
FBgn0052452	1080.28	0.115414	0.174424	0.661688	0.508171	0.999966	CG32452	318035	CG32452
FBgn0037185	3775.97	-0.54542	0.141914	-3.84331	0.000121384	0.00461797	CG11367	40491	CG11367
FBgn0260481	229.157	-0.888755	0.305263	-2.91144	0.00359767	0.0777194	CG32454	318037	CG32454
FBgn0037188	4238.19	0.191859	0.16161	1.18718	0.235157	0.946317	CG7369	2768961	CG7369
FBgn0052451	5827.49	0.0253056	0.118378	0.213769	0.830727	0.999966	SPoCk	40495	CG32451
FBgn0037191	1.43426	-0.762128	3.34047	-0.22815	0.81953	NA	CG14448	40497	CG14448
FBgn0010830	3638.6	0.0932459	0.133606	0.697919	0.485228	0.999966	l(3)04053	46158	CG11238
FBgn0037186	2108.92	-0.445563	0.164958	-2.70107	0.00691164	0.130536	CG11241	40492	CG11241
FBgn0037184	908.389	-0.107004	0.16988	-0.62988	0.528773	0.999966	CG14450	40490	CG14450
FBgn0037183	54.3225	0.981389	0.580938	1.68932	0.0911587	0.694571	CG14451	40488	CG14451
FBgn0037182	12707.8	0.0608188	0.111924	0.543394	0.586859	0.999966	ArfGAP3	40487	CG6838
FBgn0037178	0	NA	NA	NA	NA	NA	CG12546	40483	CG12546
FBgn0037177	0.221584	-1.13659	4.99646	-0.22748	0.82005	NA	CG14454	40482	CG14454
FBgn0037175	0.905263	-3.1521	4.42374	-0.712543	0.476129	NA	CG14455	40480	CG14455
FBgn0037171	4.67369	-2.22881	1.95215	-1.14172	0.253571	0.961721	CG14459	40476	CG14459
FBgn0037195	2.37709	-1.71785	2.81494	-0.610262	0.541689	NA	CG11226	40501	CG11226
FBgn0037197	13.1915	0.147527	1.1131	0.132537	0.89456	0.999966	CG13239	40503	CG13239
FBgn0053169	69.7948	0.0815831	0.485444	0.168059	0.866537	0.999966	CG33169	40504	CG33169
FBgn0037200	918.415	0.117245	0.182934	0.640912	0.52158	0.999966	CG11109	40507	CG11109
FBgn0037202	2564.07	-0.120377	0.152096	-0.791452	0.42868	0.999966	Ssl1	40509	CG11115
FBgn0037203	139.426	-0.0706262	0.352408	-0.20041	0.84116	0.999966	slif	40510	CG11128
FBgn0037204	0	NA	NA	NA	NA	NA	CG11131	40511	CG11131
FBgn0037205	344.396	0.700124	0.310597	2.25412	0.0241886	0.314993	BoYb	40512	CG11133
FBgn0037206	3066.52	0.216156	0.143745	1.50374	0.132647	0.800723	CG12768	40513	CG12768
FBgn0037207	7074.54	0.262866	0.116482	2.25671	0.0240261	0.314176	Mes2	40514	CG11100
FBgn0052457	2.15521	-1.46034	2.79773	-0.521971	0.60169	NA	CG32457	318040	CG32457
FBgn0052461	37.76	-0.0960392	0.657976	-0.145962	0.883952	0.999966	CG32461	318042	CG32461
FBgn0044324	33301.2	0.139029	0.113847	1.2212	0.222012	0.937495	Chro	40508	CG10712
FBgn0010348	39012.9	-0.00931919	0.111067	-0.0839062	0.933131	0.999966	Arf79F	40506	CG8385
FBgn0020518	10.7365	-0.497052	1.20259	-0.413316	0.679375	0.999966	snoRNA:Me28S-G764	3771811	CR32907
FBgn0037199	1614.34	-0.0326818	0.193759	-0.168672	0.866054	0.999966	EMC4	40505	CG11137
FBgn0052459	24.4373	-0.922479	0.854403	-1.07968	0.280287	0.988258	CG32459	40502	CG32459
FBgn0052462	27.9948	-0.340182	0.798257	-0.426157	0.669994	0.999966	CG32462	318043	CG32462
FBgn0052460	0	NA	NA	NA	NA	NA	tRNA:Glu-CTC-2-3	3772537	CR32460
FBgn0037397	0	NA	NA	NA	NA	NA	CR1075	12798037	CR1075
FBgn0046878	1.41533	-0.73627	3.67759	-0.200205	0.84132	NA	Obp83cd	40746	CG15582
FBgn0037402	4.81314	2.62375	1.87819	1.39696	0.162426	0.856293	Vha14-2	40748	CG1076
FBgn0037405	1.73665	4.38925	3.75888	1.1677	0.242927	NA	CG1077	40751	CG1077
FBgn0037406	0	NA	NA	NA	NA	NA	Osi1	40752	CG15585
FBgn0051562	0	NA	NA	NA	NA	NA	CR31562	19835899	CR31562
FBgn0037408	0.55394	2.74396	4.89227	0.560876	0.574882	NA	NPFR	40754	CG1147
FBgn0037409	17.9174	-0.988121	1.09874	-0.899323	0.368481	0.999966	Osi24	40755	CG15589
FBgn0037410	0.578883	2.80206	4.88807	0.573245	0.566479	NA	Osi2	40756	CG1148
FBgn0037411	0	NA	NA	NA	NA	NA	Osi3	40757	CG1150
FBgn0037413	0	NA	NA	NA	NA	NA	Osi5	40759	CG15590
FBgn0027527	0	NA	NA	NA	NA	NA	Osi6	40760	CG1151
FBgn0037414	0.264498	1.72398	4.9942	0.345198	0.729946	NA	Osi7	40761	CG1153
FBgn0037415	0	NA	NA	NA	NA	NA	Osi8	40762	CG15591
FBgn0037416	0.289442	1.78961	4.98967	0.358662	0.719848	NA	Osi9	40763	CG15592
FBgn0037417	0	NA	NA	NA	NA	NA	NA	NA	NA
FBgn0037419	0.227893	-1.15703	4.995	-0.231637	0.81682	NA	Osi12	40766	CG1154
FBgn0037421	1.88971	2.87693	3.08433	0.932759	0.350945	NA	CG15594	40768	CG15594
FBgn0037422	0	NA	NA	NA	NA	NA	Osi13	40769	CG15595
FBgn0040279	2.2041	3.12521	2.9385	1.06354	0.287536	NA	Osi14	40770	CG1155
FBgn0037424	0.818438	3.3087	4.62084	0.716039	0.473967	NA	Osi15	40771	CG1157
FBgn0051561	0	NA	NA	NA	NA	NA	Osi16	318801	CG31561
FBgn0051560	0	NA	NA	NA	NA	NA	CG31560	40772	CG31560
FBgn0037427	1.48415	-0.655557	3.29629	-0.198877	0.842359	NA	Osi17	40774	CG15598
FBgn0037428	0	NA	NA	NA	NA	NA	Osi18	40775	CG1169
FBgn0037420	0.289442	1.78961	4.98967	0.358662	0.719848	NA	CG15597	40767	CG15597
FBgn0037418	0	NA	NA	NA	NA	NA	Osi11	40765	CG15596
FBgn0037412	0	NA	NA	NA	NA	NA	Osi4	40758	CG10303
FBgn0051559	10.6008	0.338637	1.32842	0.254918	0.798787	0.999966	CG31559	40749	CG31559
FBgn0046875	2.21045	-0.639831	2.75717	-0.232061	0.816491	NA	Obp83g	170878	CG31558
FBgn0046876	0	NA	NA	NA	NA	NA	Obp83ef	40747	CG31557
FBgn0026077	184.256	-2.4994	0.419647	-5.95596	2.58556e-09	2.69357e-07	Gasp	40745	CG10287
FBgn0037399	0	NA	NA	NA	NA	NA	Or83c	40744	CG15581
FBgn0037398	105.472	-1.14288	0.40583	-2.81616	0.00486008	0.0990408	CG15580	40743	CG15580
FBgn0037396	0	NA	NA	NA	NA	NA	CG11459	40741	CG11459
FBgn0037374	2572.96	-0.104661	0.13628	-0.767985	0.442496	0.999966	jagn	40714	CG10978
FBgn0037375	546.967	-0.511111	0.203987	-2.50561	0.0122239	0.200088	kat-60L1	40715	CG1193
FBgn0028690	13872	0.0267103	0.120988	0.220767	0.825273	0.999966	Rpn5	40717	CG1100
FBgn0037377	2489.83	0.0666799	0.157252	0.424033	0.671542	0.999966	CG1218	40718	CG1218
FBgn0037379	2807.75	-0.0872751	0.132097	-0.660688	0.508812	0.999966	CG10979	40720	CG10979
FBgn0037384	1537.37	-0.0809797	0.149407	-0.542006	0.587814	0.999966	dgrn	40725	CG10981
FBgn0037386	1.60093	1.37654	3.50599	0.392626	0.694596	NA	CG1208	40727	CG1208
FBgn0037387	39.019	2.3745	0.684423	3.46934	0.000521734	0.0161549	CG1213	40728	CG1213
FBgn0037388	16.2376	1.69448	1.01584	1.66806	0.0953034	0.70884	CG14676	40729	CG14676
FBgn0037389	39.5212	1.36917	0.667919	2.04991	0.0403734	0.433567	CR10991	12798036	CR10991
FBgn0028436	1013.49	-0.002016	0.180587	-0.0111636	0.991093	0.999966	ECSIT	40732	CG10610
FBgn0037395	7.2045	-0.382811	1.54222	-0.248221	0.803964	0.999966	CG10280	40740	CG10280
FBgn0003261	94189.8	0.0843855	0.138628	0.608721	0.542709	0.999966	Rm62	40739	CG10279
FBgn0010403	0	NA	NA	NA	NA	NA	Obp83b	40738	CG11422
FBgn0011281	0	NA	NA	NA	NA	NA	Obp83a	40737	CG11421
FBgn0040679	0	NA	NA	NA	NA	NA	CG11373	50152	CG11373
FBgn0037391	3505.98	0.452566	0.148099	3.05584	0.00224434	0.0538013	CG2017	40733	CG2017
FBgn0029088	4390.53	-0.662566	0.13462	-4.92174	8.57767e-07	5.79486e-05	disp	44274	CG2019
FBgn0037383	353.262	-0.233895	0.251207	-0.931085	0.35181	0.999966	Sec20	40724	CG2023
FBgn0037382	2930.92	0.0763174	0.155987	0.489256	0.62466	0.999966	Hpr1	40723	CG2031
FBgn0037378	2057.38	-0.0234673	0.156072	-0.150362	0.880479	0.999966	PSMG1	40719	CG2046
FBgn0037376	4587.25	0.030796	0.125242	0.245892	0.805766	0.999966	Hat1	40716	CG2051
FBgn0037372	4046.52	0.00772336	0.15179	0.0508819	0.95942	0.999966	CG2091	40711	CG2091
FBgn0037329	3025.39	0.0287879	0.133458	0.215707	0.829216	0.999966	POLDIP2	40655	CG12162
FBgn0011715	7432.23	0.0358598	0.120598	0.29735	0.766199	0.999966	Snr1	40657	CG1064
FBgn0037332	1791.98	0.00498925	0.146357	0.0340897	0.972806	0.999966	Hcs	40659	CG14670
FBgn0051550	6155.85	-0.0750981	0.13683	-0.548841	0.583114	0.999966	CG31550	40661	CG31550
FBgn0010051	3950.03	0.550276	0.125649	4.37948	1.18963e-05	0.000608295	Itpr	40664	CG1063
FBgn0037338	1248.77	-0.0604442	0.155522	-0.388654	0.697532	0.999966	Snm1	40669	CG10018
FBgn0037341	908.522	-0.0962336	0.201749	-0.476996	0.633365	0.999966	CG12746	40672	CG12746
FBgn0041191	3396.2	0.015725	0.133949	0.117396	0.906547	0.999966	Rheb	117332	CG1081
FBgn0037345	280.787	0.0174162	0.29544	0.05895	0.952992	0.999966	Rev7	40677	CG2948
FBgn0037347	1229.42	-0.261397	0.156504	-1.67023	0.094874	0.708346	SecS	40681	CG1427
FBgn0019637	7033.82	0.00817032	0.124035	0.0658714	0.94748	0.999966	Atu	40684	CG1433
FBgn0037351	54982.2	-0.0752337	0.147429	-0.510303	0.609839	0.999966	RpL13A	40687	CG1475
FBgn0051551	44.6414	-0.807313	0.639956	-1.26151	0.207124	0.922712	CG31551	318795	CG31551
FBgn0051549	3076.63	0.313191	0.161301	1.94166	0.0521782	0.508419	CG31549	40689	CG31549
FBgn0037354	1203.74	0.0111701	0.170182	0.0656362	0.947667	0.999966	CG12171	40690	CG12171
FBgn0037356	598.6	0.0214274	0.26224	0.0817091	0.934878	0.999966	CG12170	40692	CG12170
FBgn0037359	1268.85	-0.135847	0.160458	-0.846621	0.397207	0.999966	MED27	40696	CG1245
FBgn0046222	8262.31	0.0196092	0.121046	0.161998	0.871308	0.999966	Wdr33	40698	CG1109
FBgn0037363	3957.7	0.0704668	0.164335	0.4288	0.668068	0.999966	Atg17	40700	CG1347
FBgn0037368	225.987	-0.1038	0.303184	-0.342366	0.732075	0.999966	CG1239	40706	CG1239
FBgn0037370	4564.97	-0.0461977	0.133938	-0.344919	0.730155	0.999966	CG1236	40708	CG1236
FBgn0027497	6907.8	0.0293194	0.118627	0.247156	0.804787	0.999966	Madm	40710	CG1098
FBgn0037371	6319.49	-0.00575154	0.117396	-0.0489928	0.960925	0.999966	Sym	40709	CG2097
FBgn0037369	2173.01	-0.00786431	0.186709	-0.0421208	0.966402	0.999966	CG2100	40707	CG2100
FBgn0004878	117.785	-1.40213	0.406585	-3.44855	0.000563601	0.0171652	cas	44018	CG2102
FBgn0037365	16.2071	1.10031	0.993049	1.10801	0.267856	0.977026	CG2104	40702	CG2104
FBgn0037364	232.111	-0.890729	0.333705	-2.66921	0.00760288	0.140313	Rab23	40701	CG2108
FBgn0010772	5647.84	-0.281609	0.129932	-2.16736	0.0302078	0.360895	Xe7	40699	CG2179
FBgn0037360	10849.4	-0.0558345	0.11428	-0.488576	0.625142	0.999966	CG2182	40697	CG2182
FBgn0037358	1532.76	-0.0625378	0.156235	-0.400281	0.68895	0.999966	elm	40695	CG2185
FBgn0027951	20721.3	0.0829055	0.111737	0.74197	0.458106	0.999966	MTA1-like	40693	CG2244
FBgn0051548	1176.64	-0.21501	0.186343	-1.15384	0.248568	0.957695	CG31548	318794	CG31548
FBgn0051546	29.4679	-0.261087	0.838202	-0.311484	0.755433	0.999966	CG31546	40691	CG31546
FBgn0044823	870.034	0.280098	0.187954	1.49024	0.13616	0.807491	Spec2	40685	CG14672
FBgn0037350	394.237	0.299779	0.229112	1.30844	0.190725	0.902529	CG2911	40686	CG2911
FBgn0017550	12771.4	0.0240262	0.118898	0.202074	0.839859	0.999966	Rga	40683	CG2161
FBgn0014366	4559.92	-0.00846424	0.145007	-0.0583714	0.953453	0.999966	noi	40678	CG2925
FBgn0037344	27494.9	0.138024	0.115853	1.19137	0.23351	0.945148	CG2926	40676	CG2926
FBgn0037342	1645.52	0.19612	0.164753	1.19039	0.233893	0.945148	CG2931	40673	CG2931
FBgn0037340	650.088	-0.208573	0.230801	-0.903693	0.366158	0.999966	CG14671	40671	CG14671
FBgn0037339	2215.22	0.111668	0.135602	0.823496	0.410226	0.999966	Pi4KIIalpha	40670	CG2929
FBgn0037336	16417.1	0.0436154	0.119232	0.365802	0.714513	0.999966	CG2519	40666	CG2519
FBgn0010399	6.08396	0.0834028	1.70166	0.0490125	0.960909	0.999966	Nmdar1	40665	CG2902
FBgn0051547	104.867	0.0204031	0.436421	0.0467509	0.962712	0.999966	NKCC	40663	CG31547
FBgn0015402	5702.79	0.0931607	0.143631	0.648613	0.516588	0.999966	ksr	40660	CG2899
FBgn0025825	4437.04	0.0896313	0.123396	0.726373	0.46761	0.999966	HDAC3	44446	CG2128
FBgn0037330	3328.21	0.038595	0.161167	0.239472	0.81074	0.999966	mRpL44	40656	CG2109
FBgn0037328	18024.5	-0.0943689	0.137817	-0.68474	0.493508	0.999966	RpL35A	40654	CG2099
FBgn0037327	10753.6	0.0299536	0.143786	0.208321	0.834978	0.999966	PEK	40653	CG2087
FBgn0037295	1278.54	0.0246921	0.196786	0.125477	0.900146	0.999966	dpr16	40619	CG12591
FBgn0037294	19.4274	-0.79274	0.924256	-0.857706	0.391055	0.999966	CG12590	40618	CG12590
FBgn0037297	1335.54	-0.119636	0.1544	-0.774842	0.438433	0.999966	CG1116	40622	CG1116
FBgn0037299	2783.56	-0.0612458	0.139954	-0.437613	0.661667	0.999966	Vps37B	40624	CG1115
FBgn0037301	4256.84	0.0263404	0.144408	0.182403	0.855266	0.999966	Mms19	40626	CG12005
FBgn0037304	65.3068	-0.157877	0.511917	-0.308404	0.757775	0.999966	CG1113	40629	CG1113
FBgn0037310	2.60468	-1.82451	2.59207	-0.70388	0.481507	NA	Tim17b1	40635	CG1158
FBgn0051542	11.3713	-0.79093	1.17353	-0.673973	0.500328	0.999966	CG31542	318791	CG31542
FBgn0003275	6059.34	-0.0751484	0.144032	-0.521747	0.601846	0.999966	RpII18	48312	CG1163
FBgn0011965	0	NA	NA	NA	NA	NA	tRNA:Arg-TCG-4-1	3772491	CR31593
FBgn0037325	0	NA	NA	NA	NA	NA	CG12147	40651	CG12147
FBgn0037324	0	NA	NA	NA	NA	NA	Orco	40650	CG10609
FBgn0037323	4.78358	-1.2176	2.06455	-0.589766	0.555347	0.999966	CG2663	40649	CG2663
FBgn0037322	211.701	0.278951	0.313069	0.891022	0.372918	0.999966	Or83a	40648	CG10612
FBgn0001311	194.502	-0.578099	1.02235	-0.565461	0.57176	0.999966	kkv	45884	CG2666
FBgn0037320	0	NA	NA	NA	NA	NA	CG14668	40646	CG14668
FBgn0037315	1636.81	0.0165482	0.163913	0.100957	0.919584	0.999966	Cerk	40640	CG16708
FBgn0037312	2598.25	-0.124227	0.138905	-0.894332	0.371144	0.999966	CG11999	40637	CG11999
FBgn0051538	19.0905	-0.67401	0.97023	-0.694691	0.487249	0.999966	CG31538	318790	CG31538
FBgn0037307	43.5895	-0.143751	0.612157	-0.234827	0.814343	0.999966	Tim17a2	40632	CG14666
FBgn0037305	1747.38	-0.115271	0.164842	-0.699278	0.484378	0.999966	CG12173	40630	CG12173
FBgn0260462	14794.4	0.0277728	0.11565	0.240146	0.810217	0.999966	CG12163	40628	CG12163
FBgn0053293	11.844	-0.0793663	1.15598	-0.0686571	0.945263	0.999966	CG33293	2768659	CG33293
FBgn0040208	5272.51	-0.00945064	0.121898	-0.0775288	0.938203	0.999966	Kat60	53566	CG10229
FBgn0037298	5005.78	0.232308	0.120512	1.92767	0.053896	0.51836	Sccpdh1	40623	CG2604
FBgn0037296	39.2638	-0.232623	0.716461	-0.324683	0.745421	0.999966	Prosbeta2R2	40621	CG12161
FBgn0004913	10207.4	0.134469	0.11549	1.16433	0.244289	0.95434	Gnf1	40607	CG1119
FBgn0037290	157.913	0.506614	0.339538	1.49207	0.135682	0.807295	CG1124	40613	CG1124
FBgn0037293	1840.21	-0.0429729	0.148755	-0.288884	0.772671	0.999966	CG12007	40617	CG12007
FBgn0040684	0.528997	2.68387	4.89679	0.548088	0.583631	NA	CG12589	50157	CG12589
FBgn0010313	17862.9	0.0765449	0.122281	0.625977	0.53133	0.999966	corto	40616	CG2530
FBgn0037292	17.6849	0.941757	0.948456	0.992937	0.320741	0.999966	plh	40615	CG2022
FBgn0037291	225.593	0.107505	0.305919	0.351417	0.725276	0.999966	CG14662	40614	CG14662
FBgn0037288	22.7483	-0.77981	0.850123	-0.91729	0.358991	0.999966	CG14661	40611	CG14661
FBgn0004436	6646.5	0.11036	0.118733	0.929481	0.35264	0.999966	Ubc6	40610	CG2013
FBgn0004183	5.65154	-0.330425	1.62181	-0.203738	0.838558	0.999966	snRNA:U1:82Eb	3771770	CR32862
FBgn0020280	0	NA	NA	NA	NA	NA	laf	40606	CG14660
FBgn0037262	2745.91	-0.105135	0.149642	-0.702579	0.482318	0.999966	MED31	40577	CG1057
FBgn0037263	464.851	0.0255347	0.216126	0.118147	0.905951	0.999966	slx1	40578	CG18271
FBgn0022981	367.174	0.056589	0.240541	0.235257	0.814009	0.999966	rpk	40580	CG1058
FBgn0037265	484.803	-0.382662	0.223108	-1.71514	0.0863192	0.675228	spartin	40582	CG12001
FBgn0010750	6087.48	-0.0186269	0.122412	-0.152166	0.879056	0.999966	atms	40593	CG2503
FBgn0037279	3443.97	-0.166051	0.129074	-1.28647	0.198277	0.912928	CG1129	40599	CG1129
FBgn0037280	15.8081	-0.405978	1.03615	-0.391813	0.695197	0.999966	BBS5	40600	CG1126
FBgn0037284	0	NA	NA	NA	NA	NA	CG14659	40604	CG14659
FBgn0037283	0	NA	NA	NA	NA	NA	CG14658	40603	CG14658
FBgn0037282	7747.72	0.11018	0.128168	0.859653	0.38998	0.999966	CG14657	40602	CG14657
FBgn0026417	935.526	-0.0158956	0.167937	-0.0946522	0.924591	0.999966	Hus1-like	40598	CG2525
FBgn0037276	15.5449	-1.00731	1.07605	-0.93612	0.349211	0.999966	CG17387	40595	CG17387
FBgn0037275	117.523	0.241765	0.386617	0.625335	0.531751	0.999966	CG14655	40594	CG14655
FBgn0027570	88.7544	0.0282013	0.446018	0.063229	0.949584	0.999966	Nep2	40588	CG9761
FBgn0037270	12380.9	-0.0566713	0.131877	-0.42973	0.667392	0.999966	eIF3f1	40587	CG9769
FBgn0040466	779.603	0.136277	0.182038	0.748617	0.454088	0.999966	Dlip2	40579	CG9771
FBgn0037261	8715.17	-0.093048	0.12274	-0.758092	0.448396	0.999966	CG9775	40576	CG9775
FBgn0052945	0	NA	NA	NA	NA	NA	CG32945	318261	CG32945
FBgn0027930	658.799	0.0706797	0.198251	0.356517	0.721454	0.999966	MP1	40541	CG1102
FBgn0037232	2813.54	-0.0667464	0.136253	-0.489869	0.624227	0.999966	Suv3	40543	CG9791
FBgn0040687	414.862	0.116033	0.227114	0.510902	0.60942	0.999966	CG14645	50160	CG14645
FBgn0037235	6998.02	0.0100073	0.122071	0.0819799	0.934663	0.999966	CG1103	40547	CG1103
FBgn0037238	7.72756	-0.300558	1.67863	-0.17905	0.857899	0.999966	CG1090	40551	CG1090
FBgn0037239	31.626	-0.865388	0.750493	-1.15309	0.248872	0.957695	Sfxn1-3	40552	CG11739
FBgn0037240	6205.11	-0.0225125	0.128629	-0.175019	0.861065	0.999966	Cont	40553	CG1084
FBgn0003882	3564.92	-0.112442	0.126968	-0.885588	0.375839	0.999966	tub	40554	CG10520
FBgn0037241	2800.94	0.0482831	0.136667	0.35329	0.723871	0.999966	CG14646	40555	CG14646
FBgn0037244	2349.72	-0.102447	0.137467	-0.745252	0.456119	0.999966	CG14647	40558	CG14647
FBgn0051528	11.7596	-1.13772	1.21463	-0.936678	0.348924	0.999966	CG31528	318785	CG31528
FBgn0051525	243.074	-0.266689	0.303908	-0.877534	0.380197	0.999966	CG31525	318782	CG31525
FBgn0037250	3171.03	-0.0450039	0.127903	-0.351861	0.724943	0.999966	CG1074	40564	CG1074
FBgn0037252	9049.76	0.100291	0.119385	0.84006	0.400875	0.999966	CG14650	40566	CG14650
FBgn0037254	1.10792	-3.44505	4.49382	-0.76662	0.443308	NA	CG14651	40568	CG14651
FBgn0037255	9040.57	0.131086	0.114509	1.14477	0.252306	0.960865	Fip1	40569	CG1078
FBgn0051526	0.455786	-2.16092	4.89093	-0.441821	0.658619	NA	lncRNA:CR31526	318783	CR31526
FBgn0037260	0.800467	1.36492	4.73922	0.288006	0.773343	NA	Mur82C	40574	CG12586
FBgn0051523	11715	0.126755	0.117312	1.08049	0.279923	0.988125	CG31523	326148	CG31523
FBgn0051522	2834.26	-0.0338252	0.130535	-0.259127	0.795537	0.999966	CG31522	40567	CG31522
FBgn0037251	1203.25	-0.214368	0.185028	-1.15858	0.246629	0.956533	CG9804	40565	CG9804
FBgn0037249	23716.1	0.024562	0.130422	0.188327	0.85062	0.999966	eIF3a	40563	CG9805
FBgn0037248	15610	0.151969	0.114683	1.32511	0.185133	0.891053	srl	40562	CG9809
FBgn0052944	165.306	0.751268	0.337498	2.22599	0.0260148	0.329699	CG32944	40560	CG32944
FBgn0037242	2908.79	0.070711	0.129406	0.546426	0.584773	0.999966	CG9855	40556	CG9855
FBgn0037236	4164.7	0.124317	0.123049	1.0103	0.312351	0.999966	Skp2	40548	CG9772
FBgn0037231	2476.83	-0.0573116	0.140427	-0.408124	0.683183	0.999966	Vps24	40542	CG9779
FBgn0037230	9.18614	-0.957774	1.37231	-0.697929	0.485222	0.999966	Nepl11	40540	CG9780
FBgn0037213	123.083	0.485617	0.439877	1.10398	0.269601	0.979149	CG12581	40522	CG12581
FBgn0037215	11780.3	0.114108	0.117669	0.969742	0.332175	0.999966	beta-Man	40524	CG12582
FBgn0037218	5868	0.123218	0.127879	0.963547	0.335273	0.999966	aux	40527	CG1107
FBgn0015331	4299.55	-0.142473	0.123696	-1.15179	0.249405	0.958002	abs	40530	CG14637
FBgn0010225	1883.55	-0.160468	0.144919	-1.1073	0.268165	0.977343	Gel	46008	CG1106
FBgn0037223	73.4622	0.215525	0.48483	0.444538	0.656654	0.999966	TwdlU	5740279	CR14638
FBgn0037224	51.6136	-0.599027	0.618087	-0.969164	0.332464	0.999966	TwdlF	40534	CG14639
FBgn0037227	2.8452	-1.98618	2.54633	-0.780018	0.43538	NA	TwdlV	40537	CG14640
FBgn0041621	3.77345	0.472293	1.98127	0.238378	0.811588	NA	Or82a	318778	CG31519
FBgn0037228	5.46785	-1.54574	1.72582	-0.895655	0.370437	0.999966	CG1092	40538	CG1092
FBgn0037229	1.09622	1.93169	4.17251	0.462956	0.643396	NA	CG9766	40539	CG9766
FBgn0037225	5.37508	-0.735416	1.92691	-0.381655	0.702717	0.999966	TwdlG	40535	CG14643
FBgn0037220	6350.77	0.00435102	0.118729	0.0366467	0.970767	0.999966	CG14641	40529	CG14641
FBgn0051516	9.36912	0.54638	1.28802	0.424203	0.671418	0.999966	CG31516	318776	CG31516
FBgn0037217	256.019	-0.0514426	0.278051	-0.185012	0.85322	0.999966	CG14636	40526	CG14636
FBgn0000500	0	NA	NA	NA	NA	NA	Dsk	45845	CG18090
FBgn0031670	6282.56	-0.0930882	0.152837	-0.609067	0.54248	0.999966	SelT	33725	CG3887
FBgn0000299	9789.32	-0.0406164	0.126512	-0.321049	0.748173	0.999966	Col4a1	33727	CG4145
FBgn0260470	68.0839	-0.515214	0.498992	-1.03251	0.301834	0.997322	SP555	53471	CG14041
FBgn0031676	914.869	0.0549023	0.170131	0.322705	0.746919	0.999966	senju	33734	CG14040
FBgn0031682	687.125	0.163394	0.187002	0.873754	0.382252	0.999966	CG5828	33742	CG5828
FBgn0031683	1727.11	0.0396299	0.151528	0.261535	0.79368	0.999966	CG4230	33743	CG4230
FBgn0031684	1138.91	-0.13905	0.188843	-0.736329	0.461531	0.999966	ND-13A	33744	CG8680
FBgn0031681	10338.6	-0.418189	0.133074	-3.14254	0.00167489	0.0428211	Pgant5	326151	CG31651
FBgn0028694	12675.4	-0.0340349	0.126601	-0.268837	0.788055	0.999966	Rpn11	33738	CG18174
FBgn0031678	802.416	1.15748	0.253812	4.56039	5.10577e-06	0.000286	Nepl3	326172	CG31918
FBgn0031677	24.5298	0.620104	0.806027	0.769333	0.441696	0.999966	CG14036	33735	CG14036
FBgn0022023	16484.7	-0.0011464	0.126532	-0.00906022	0.992771	0.999966	eIF3h	45682	CG9124
FBgn0031675	1944.12	-0.0900842	0.15251	-0.590678	0.554736	0.999966	CG9121	33732	CG9121
FBgn0031673	2769.77	0.0430601	0.134347	0.320514	0.748579	0.999966	CG31650	326150	CG31650
FBgn0016075	4339.95	0.0285981	0.133459	0.214283	0.830326	0.999966	vkg	33726	CG16858
FBgn0031668	2518.86	-0.0621792	0.133345	-0.466302	0.641	0.999966	CG31917	326171	CG31917
FBgn0053113	9923.65	0.079178	0.122436	0.64669	0.517833	0.999966	Rtnl1	33721	CG33113
FBgn0051971	0	NA	NA	NA	NA	NA	tRNA:Asp-GTC-2-1	3772550	CR31971
FBgn0046776	19.4633	-0.306774	0.930949	-0.329528	0.741757	0.999966	CR14033	10178827	CR14033
FBgn0031693	31.7372	-1.02542	0.81195	-1.26292	0.20662	0.922204	Cyp4ac1	33754	CG14032
FBgn0031694	27.2177	-0.207217	0.8043	-0.257636	0.796688	0.999966	Cyp4ac2	33755	CG17970
FBgn0031695	21.682	-0.781238	0.859743	-0.908687	0.363515	0.999966	Cyp4ac3	33756	CG14031
FBgn0031696	3536.16	0.0895541	0.159405	0.561804	0.57425	0.999966	Bub1	33758	CG14030
FBgn0016076	6828.43	0.0856982	0.154323	0.555315	0.578679	0.999966	vri	33759	CG14029
FBgn0015031	3655.32	-0.347039	0.151029	-2.29783	0.0215717	0.293961	cype	46040	CG14028
FBgn0031701	16.4751	0.425786	1.07762	0.395115	0.692758	0.999966	TotM	33764	CG14027
FBgn0016920	0	NA	NA	NA	NA	NA	nompC	33768	CG11020
FBgn0016660	60.1663	0.272695	0.54168	0.503425	0.614666	0.999966	H15	33769	CG6604
FBgn0031703	0	NA	NA	NA	NA	NA	CG12512	33766	CG12512
FBgn0031702	0.960502	-1.2383	4.01023	-0.308785	0.757485	NA	fusl	33765	CG14021
FBgn0031700	62.803	0.0517647	0.52054	0.0994442	0.920786	0.999966	CG14022	33763	CG14022
FBgn0031698	10229.1	0.101657	0.135961	0.747689	0.454648	0.999966	Ncoa6	33761	CG14023
FBgn0031697	7.33174	-0.447755	1.58056	-0.283288	0.776956	0.999966	CG14024	33760	CG14024
FBgn0000228	3811.66	-0.0634873	0.127854	-0.49656	0.619499	0.999966	Bsg25D	33757	CG14025
FBgn0003716	26226	-0.273769	0.119821	-2.28482	0.0223237	0.299449	tkv	33753	CG14026
FBgn0051914	0	NA	NA	NA	NA	NA	tRNA:Asp-GTC-1-1	3771907	CR31914
FBgn0031707	143.71	0.0804471	0.347606	0.231432	0.816979	0.999966	CG14020	33771	CG14020
FBgn0000318	3856.64	0.167495	0.135595	1.23525	0.216736	0.929846	cl	43938	CG11024
FBgn0031711	4708.95	0.136644	0.137358	0.9948	0.319834	0.999966	CG6907	33775	CG6907
FBgn0051989	3705.63	0.0241736	0.137462	0.175856	0.860407	0.999966	Cap-D3	33778	CG31989
FBgn0051648	742.304	-0.102443	0.19221	-0.532973	0.594052	0.999966	CG31648	33776	CG31648
FBgn0051915	7854.51	-0.302137	0.117843	-2.5639	0.0103502	0.176954	CG31915	319025	CG31915
FBgn0002525	44904.5	0.0534033	0.109306	0.488565	0.625149	0.999966	Lam	33782	CG6944
FBgn0031717	2102.66	-0.246527	0.14936	-1.65056	0.0988294	0.716297	Oscillin	33783	CG6957
FBgn0031719	1.57632	-3.95268	3.49545	-1.13081	0.258135	NA	CG18269	33785	CG18269
FBgn0031721	0	NA	NA	NA	NA	NA	CG14017	33787	CG14017
FBgn0004620	0	NA	NA	NA	NA	NA	GluRIIA	33788	CG6992
FBgn0041719	0	NA	NA	NA	NA	NA	snRNA:U4:25F	3772678	CR32998
FBgn0031724	0	NA	NA	NA	NA	NA	CG18266	33792	CG18266
FBgn0031728	5.10926	-0.411522	1.70467	-0.241409	0.809238	0.999966	Hsp60C	33796	CG7235
FBgn0031729	0	NA	NA	NA	NA	NA	CG12511	33797	CG12511
FBgn0051646	1.5261	1.28837	3.26067	0.395124	0.692752	NA	DIP-theta	33795	CG31646
FBgn0031725	0	NA	NA	NA	NA	NA	DIP-eta	33793	CG14010
FBgn0031723	0	NA	NA	NA	NA	NA	CG7251	33791	CG7251
FBgn0031722	0	NA	NA	NA	NA	NA	CG14011	33790	CG14011
FBgn0031720	0	NA	NA	NA	NA	NA	CG14013	33786	CG14013
FBgn0031718	5.94737	-3.24246	1.91945	-1.68927	0.0911682	0.694571	CG14014	33784	CG14014
FBgn0014189	45989.6	-0.0614383	0.126937	-0.484008	0.62838	0.999966	Hel25E	33781	CG7269
FBgn0031716	23.1382	-0.0250863	0.842885	-0.0297624	0.976257	0.999966	CG14015	33780	CG14015
FBgn0031715	123.053	0.300666	0.380352	0.790494	0.42924	0.999966	tomb	33779	CG14016
FBgn0031713	3296.18	-0.265346	0.132722	-1.99927	0.045579	0.469999	Coq6	33777	CG7277
FBgn0031710	3258.4	0.00209738	0.127469	0.016454	0.986872	0.999966	Vps52	33774	CG7371
FBgn0031708	899.084	-0.375169	0.212673	-1.76407	0.0777203	0.643169	CG7382	33772	CG7382
FBgn0051647	1.9396	2.91593	3.11114	0.937253	0.348629	NA	lncRNA:CR31647	12798562	CR31647
FBgn0031730	0	NA	NA	NA	NA	NA	CG7236	33798	CG7236
FBgn0024191	2649.66	0.0501121	0.132382	0.378541	0.705029	0.999966	sip1	44238	CG7238
FBgn0031736	9565.87	0.0406742	0.123021	0.330628	0.740925	0.999966	CG11030	33805	CG11030
FBgn0031735	84.99	0.0723756	0.467957	0.154663	0.877087	0.999966	CG11029	33804	CG11029
FBgn0051912	2590.77	0.141924	0.135939	1.04403	0.296471	0.995884	asRNA:CR31912	14462706	CR31912
FBgn0051913	14.6725	-0.374483	1.23732	-0.302656	0.762152	0.999966	CG31913	319023	CG31913
FBgn0031740	3217.16	0.0642345	0.134207	0.478621	0.632208	0.999966	CG7239	33809	CG7239
FBgn0031741	145.752	1.46539	0.391998	3.73826	0.000185295	0.00655709	CG11034	33810	CG11034
FBgn0031746	0	NA	NA	NA	NA	NA	CG9029	33815	CG9029
FBgn0043362	1441.33	-0.094227	0.163899	-0.574909	0.565353	0.999966	bchs	33819	CG14001
FBgn0015381	0.264498	1.72398	4.9942	0.345198	0.729946	NA	dsf	33823	CG9019
FBgn0001128	1843.64	0.0691445	0.149017	0.464005	0.642644	0.999966	Gpdh1	33824	CG9042
FBgn0031752	3573.15	-0.0327185	0.143418	-0.228133	0.819543	0.999966	CG9044	33825	CG9044
FBgn0031753	7.77014	-0.817312	1.42998	-0.571554	0.567624	0.999966	CG13999	33826	CG13999
FBgn0031751	7.40428	0.116251	1.58126	0.0735176	0.941394	0.999966	CG9016	33822	CG9016
FBgn0031749	14.6947	-0.828931	1.06108	-0.781215	0.434676	0.999966	CG14000	33820	CG14000
FBgn0031747	0.511025	0.352909	4.98863	0.0707427	0.943603	NA	CG9021	33818	CG9021
FBgn0002855	0.68368	-2.74643	4.85577	-0.565601	0.571665	NA	Acp26Aa	33817	CG8982
FBgn0002856	0	NA	NA	NA	NA	NA	Acp26Ab	33816	CG9024
FBgn0031745	4513.1	-1.01368	0.158372	-6.40061	1.54758e-10	1.76029e-08	rau	33814	CG8965
FBgn0051644	0	NA	NA	NA	NA	NA	CG31644	318868	CG31644
FBgn0031739	872.088	-0.084285	0.177098	-0.475922	0.63413	0.999966	CG14005	33808	CG14005
FBgn0031738	5216.75	0.0920934	0.124042	0.742437	0.457822	0.999966	CG9171	33807	CG9171
FBgn0031737	31.5536	-0.0624604	0.729364	-0.0856368	0.931755	0.999966	obst-E	33806	CG11142
FBgn0031734	14.8862	-0.520545	1.02564	-0.507532	0.611782	0.999966	CG11147	33803	CG11147
FBgn0031733	44.5051	-1.09426	0.621239	-1.76142	0.0781676	0.645192	CG14006	33802	CG14006
FBgn0031732	3.25545	0.900516	2.63181	0.342167	0.732225	NA	CG11149	33800	CG11149
FBgn0031731	0	NA	NA	NA	NA	NA	CG14007	33799	CG14007
FBgn0003980	0.935559	-1.2965	4.05051	-0.320084	0.748904	NA	Vm26Ab	33827	CG9046
FBgn0031757	78.9035	-0.832306	0.464111	-1.79333	0.0729194	0.623444	Ucp4C	33832	CG9064
FBgn0031758	567.88	-0.197251	0.286982	-0.687329	0.491875	0.999966	Ucp4B	33833	CG18340
FBgn0001942	128423	-0.0981556	0.119344	-0.822457	0.410817	0.999966	eIF4A	33835	CG9075
FBgn0001941	2559.22	-0.0995317	0.136824	-0.727442	0.466955	0.999966	ifc	33836	CG9078
FBgn0031760	1455.36	-0.140809	0.153493	-0.917359	0.358954	0.999966	Tsp26A	33838	CG9093
FBgn0031763	2.94845	-3.23694	2.94236	-1.10011	0.271282	NA	CG13996	33842	CG13996
FBgn0051643	1678.63	0.0905347	0.16678	0.542841	0.587239	0.999966	CG31643	318867	CG31643
FBgn0031768	1882.34	-0.0858195	0.141093	-0.608248	0.543023	0.999966	IPIP	33849	CG12393
FBgn0031769	18084.1	0.0175262	0.114208	0.153459	0.878036	0.999966	CG9135	33850	CG9135
FBgn0031770	19.346	-0.986028	0.966038	-1.02069	0.3074	0.999033	CG13995	33851	CG13995
FBgn0031772	1023.93	-0.090935	0.178122	-0.510519	0.609688	0.999966	CG13994	33853	CG13994
FBgn0031774	1010.29	0.0705073	0.165147	0.426937	0.669425	0.999966	CG9147	33855	CG9147
FBgn0031776	1740.82	-0.0986973	0.176887	-0.557968	0.576866	0.999966	Pfdn1	33857	CG13993
FBgn0051642	30.9111	-0.598479	0.747074	-0.801098	0.423075	0.999966	CG31642	326149	CG31642
FBgn0031784	30.8408	-0.16805	0.828247	-0.202899	0.839214	0.999966	CG9222	33867	CG9222
FBgn0031785	26.2144	-1.95497	0.935701	-2.08931	0.0366795	0.409275	CG13991	33868	CG13991
FBgn0040950	1.87643	4.5074	3.3298	1.35365	0.175847	NA	Muc26B	50424	CG13990
FBgn0031786	44.3861	0.797771	0.620955	1.28475	0.19888	0.913878	CG13989	33869	CG13989
FBgn0051639	0	NA	NA	NA	NA	NA	CG31639	318866	CG31639
FBgn0031782	3605.33	0.0159364	0.141433	0.112678	0.910286	0.999966	WDR79	33865	CG9226
FBgn0031779	1761.84	-0.161639	0.142178	-1.13688	0.255589	0.961881	CG9175	33862	CG9175
FBgn0031777	789.752	-0.0178015	0.196232	-0.0907169	0.927718	0.999966	CG9154	33858	CG9154
FBgn0031775	69.3794	0.304504	0.4928	0.617907	0.536637	0.999966	CG9150	33856	CG9150
FBgn0031773	1220.52	0.0277383	0.155584	0.178286	0.858499	0.999966	Fbw5	33854	CG9144
FBgn0031771	10596.6	-0.0930357	0.133331	-0.697778	0.485316	0.999966	ND-51	33852	CG9140
FBgn0029161	5244.62	0.0186588	0.12455	0.14981	0.880915	0.999966	slmo	44132	CG9131
FBgn0000052	11558.9	0.261231	0.1126	2.32	0.0203409	0.281466	Pfas	33847	CG9127
FBgn0031766	201.686	0.217125	0.318039	0.682699	0.494797	0.999966	CG9117	33846	CG9117
FBgn0025742	6741.36	-0.087451	0.131144	-0.666834	0.504878	0.999966	mtm	33845	CG9115
FBgn0031764	3095.4	0.106989	0.135724	0.788283	0.430531	0.999966	CG9107	33843	CG9107
FBgn0001170	7.62845	-0.509359	1.55526	-0.327507	0.743284	0.999966	H2.0	33841	CG11607
FBgn0001089	124.71	-1.84842	0.431896	-4.27977	1.87086e-05	0.000891215	Gal	33839	CG9092
FBgn0031759	31525.3	0.192431	0.115808	1.66164	0.0965859	0.709796	lid	33837	CG9088
FBgn0000308	90723.1	-0.0521612	0.109319	-0.477145	0.633259	0.999966	chic	33834	CG9553
FBgn0031756	240.331	-0.675761	0.291307	-2.31976	0.020354	0.281466	CG13992	33831	CG13992
FBgn0003979	7.8263	-1.61227	1.5204	-1.06043	0.28895	0.993492	Vm26Aa	33829	CG9048
FBgn0040949	1.36105	-3.74026	3.75887	-0.995048	0.319713	NA	CG13998	50423	CG13998
FBgn0026755	4.53263	-5.47602	2.4273	-2.25601	0.0240698	0.314176	Ugt37B1	53584	CG9481
FBgn0031791	9.2051	-1.83988	1.52889	-1.20341	0.228818	0.940823	AANATL2	33874	CG9486
FBgn0260452	4.67779	-1.33073	2.00709	-0.663014	0.507322	0.999966	CG13984	33879	CG13984
FBgn0015623	5365.93	0.238058	0.123448	1.92841	0.0538043	0.517924	Cpr	33883	CG11567
FBgn0031803	0.264498	1.72398	4.9942	0.345198	0.729946	NA	ppk14	33887	CG9501
FBgn0031805	12.276	-3.37806	1.38593	-2.4374	0.0147934	0.230633	Nepl4	33889	CG9505
FBgn0043854	7.15377	-6.13543	2.10203	-2.91882	0.00351362	0.0763476	slam	33890	CG9506
FBgn0031808	94.5456	-1.92591	0.516873	-3.72608	0.000194482	0.00681728	Nepl5	33892	CG9507
FBgn0031811	3.73659	-1.78616	2.12122	-0.842042	0.399765	NA	CG13982	33895	CG13982
FBgn0031815	1633.13	-0.117534	0.151432	-0.776147	0.437662	0.999966	frj	33900	CG9526
FBgn0031820	12734.5	0.0788085	0.132052	0.596799	0.550642	0.999966	Daxx	33906	CG9537
FBgn0027496	3285.86	-0.0835924	0.163626	-0.510874	0.60944	0.999966	epsilonCOP	33908	CG9543
FBgn0051638	4673.15	-0.0425379	0.1312	-0.324223	0.745769	0.999966	CG31638	33910	CG31638
FBgn0031824	1013.04	0.0245186	0.178653	0.137241	0.89084	0.999966	CG9547	33911	CG9547
FBgn0031822	2403.43	-0.193403	0.146816	-1.31731	0.187733	0.897672	Phf5a	33909	CG9548
FBgn0031821	219.47	-0.271528	0.304072	-0.892973	0.371872	0.999966	KFase	33907	CG9542
FBgn0031818	2069.95	-0.00296774	0.139354	-0.0212964	0.983009	0.999966	CG9536	33904	CG9536
FBgn0031817	589.703	-0.366216	0.202425	-1.80914	0.0704292	0.613339	HemK1	33902	CG9531
FBgn0031816	121.219	-0.0442881	0.403893	-0.109653	0.912685	0.999966	Rchy1	33901	CG16947
FBgn0031814	3060.03	-0.0694481	0.134396	-0.516743	0.605336	0.999966	retm	33899	CG9528
FBgn0011722	24.5011	-1.17894	0.856598	-1.37631	0.168726	0.86484	Tig	33896	CG11527
FBgn0031804	0	NA	NA	NA	NA	NA	CG9500	33888	CG9500
FBgn0031801	2.08133	-2.72933	3.03665	-0.898796	0.368761	NA	CG9498	33885	CG9498
FBgn0031800	3.69459	-0.645224	2.21202	-0.29169	0.770524	NA	CG9497	33884	CG9497
FBgn0031799	5125.63	0.00397011	0.123517	0.0321421	0.974359	0.999966	Pez	33882	CG9493
FBgn0031792	2.46893	-0.295781	2.43889	-0.121277	0.903471	NA	CG13983	33875	CG13983
FBgn0031826	3.43508	-0.170544	2.36669	-0.07206	0.942554	NA	CG9550	33913	CG9550
FBgn0051637	2753.79	0.00243495	0.158594	0.0153534	0.98775	0.999966	CG31637	33914	CG31637
FBgn0031830	5323.55	-0.329351	0.153652	-2.14349	0.0320741	0.378144	COX5B	33918	CG11015
FBgn0031831	144.621	0.172185	0.364688	0.472144	0.636824	0.999966	COX5BL	33919	CG11043
FBgn0031836	2229.94	-0.185268	0.151143	-1.22578	0.220282	0.937073	CG11050	33924	CG11050
FBgn0031842	9176.08	0.0846951	0.114835	0.737536	0.460796	0.999966	NA	NA	NA
FBgn0028467	2072.27	-0.0342075	0.147962	-0.231191	0.817166	0.999966	CG11070	33932	CG11070
FBgn0000392	2497.64	0.113321	0.135119	0.838672	0.401654	0.999966	cup	33934	CG11181
FBgn0031851	3705.07	-0.0221933	0.131697	-0.168518	0.866176	0.999966	Aatf	33943	CG11188
FBgn0046704	6427.57	0.0932727	0.130385	0.715361	0.474386	0.999966	Liprin-alpha	249072	CG11199
FBgn0031853	38.8248	0.00475191	0.677279	0.00701618	0.994402	0.999966	TTLL3B	33946	CG11201
FBgn0031855	3.318	-1.08209	2.322	-0.466016	0.641204	NA	meng	33948	CG11221
FBgn0051910	2.42602	-0.912297	2.45914	-0.370982	0.710651	NA	CG31910	319021	CG31910
FBgn0031854	2.60498	-1.88788	2.72959	-0.691635	0.489167	NA	TTLL3A	33947	CG11323
FBgn0025777	3646.27	-0.0561102	0.125724	-0.446298	0.655382	0.999966	homer	33944	CG11324
FBgn0025595	0	NA	NA	NA	NA	NA	AkhR	33942	CG11325
FBgn0031850	87.5163	0.0436854	0.61886	0.0705902	0.943724	0.999966	Tsp	33941	CG11326
FBgn0031849	1.23762	-0.301813	3.57557	-0.0844099	0.932731	NA	CG11327	33940	CG11327
FBgn0028703	4114.99	0.00105709	0.134899	0.00783612	0.993748	0.999966	Nhe3	33939	CG11328
FBgn0031848	991.091	0.0940662	0.183009	0.513999	0.607253	0.999966	Nse1	33938	CG11329
FBgn0000351	895.283	0.0991052	0.178918	0.553915	0.579637	0.999966	cort	33937	CG11330
FBgn0028990	2430.65	0.615088	0.13763	4.46914	7.85352e-06	0.000420881	Spn27A	45815	CG11331
FBgn0031844	7.25148	-0.52923	1.51775	-0.348694	0.727319	0.999966	CG13771	33933	CG13771
FBgn0051636	57.7734	-0.135891	0.571457	-0.237797	0.812039	0.999966	CG31636	318865	CG31636
FBgn0051633	220.347	0.0407071	0.298145	0.136535	0.891398	0.999966	CG31633	33931	CG31633
FBgn0051635	1358.83	0.01634	0.185199	0.0882293	0.929694	0.999966	CG31635	33928	CG31635
FBgn0051634	2.41402	1.35342	2.73323	0.495172	0.620479	NA	Oatp26F	33927	CG31634
FBgn0031837	19.9831	0.754958	0.90066	0.838227	0.401903	0.999966	DIP-iota	33925	CG11320
FBgn0031834	1299.63	-0.287117	0.155551	-1.84581	0.0649195	0.581799	CG13766	33922	CG13766
FBgn0031832	2432.06	0.0876531	0.159869	0.548281	0.583499	0.999966	CG9596	33920	CG9596
FBgn0031829	89.6669	-0.26906	0.441925	-0.608835	0.542634	0.999966	IFT52	33917	CG9595
FBgn0031858	5.84947	-2.09792	1.69716	-1.23613	0.216409	0.929445	CG17378	33951	CG17378
FBgn0051631	0	NA	NA	NA	NA	NA	tRNA:Arg-CCT-1-1	3772364	CR31631
FBgn0031860	0	NA	NA	NA	NA	NA	CG11236	33955	CG11236
FBgn0051632	32.5268	4.80357	0.943345	5.09206	3.54189e-07	2.61235e-05	sens-2	33957	CG31632
FBgn0017551	3476.15	-0.0982459	0.125704	-0.781564	0.434471	0.999966	Rca1	33959	CG10800
FBgn0031866	68.3887	0.0368654	0.495039	0.0744697	0.940637	0.999966	Nlg2	33962	CG13772
FBgn0031868	10399.8	0.118855	0.13207	0.899936	0.368154	0.999966	Rat1	33964	CG10354
FBgn0004838	108950	0.0452104	0.109623	0.412418	0.680033	0.999966	Hrb27C	33968	CG10377
FBgn0020616	10583.2	-0.0307102	0.116308	-0.264042	0.791747	0.999966	SA	33974	CG3423
FBgn0031875	3461.89	0.194287	0.132485	1.46648	0.142519	0.816689	CG3430	33976	CG3430
FBgn0031877	1085.75	-0.00435805	0.161179	-0.0270386	0.978429	0.999966	Hmgcl	33978	CG10399
FBgn0021944	3927.29	-0.104537	0.129417	-0.807758	0.41923	0.999966	Coprox	44701	CG3433
FBgn0031879	257.011	0.733586	0.311818	2.35261	0.0186423	0.265398	uif	33983	CG9138
FBgn0016978	5535.46	0.0685841	0.123767	0.554137	0.579485	0.999966	snRNP-U1-70K	33982	CG8749
FBgn0031878	11207.9	0.239757	0.113304	2.11606	0.03434	0.395443	sip2	33979	CG9188
FBgn0031876	601.341	0.282361	0.206299	1.3687	0.171094	0.870068	Atac1	33977	CG9200
FBgn0031874	1199.27	0.0387282	0.167824	0.230766	0.817497	0.999966	CG13775	33975	CG13775
FBgn0031873	911.812	-0.107603	0.170124	-0.632497	0.527062	0.999966	Gas41	33973	CG9207
FBgn0031872	10285.8	0.133858	0.12827	1.04356	0.296688	0.995884	ihog	33972	CG9211
FBgn0031871	2758.63	-0.0138533	0.134003	-0.103381	0.917661	0.999966	Fgop2	33971	CG10158
FBgn0031869	70.2942	-1.0258	0.528024	-1.94271	0.0520514	0.507626	CG18304	33969	CG18304
FBgn0028554	5487.54	0.0561346	0.129524	0.433393	0.664729	0.999966	x16	33967	CG10203
FBgn0026196	18562.7	0.165991	0.124909	1.32889	0.183883	0.888239	nop5	33966	CG10206
FBgn0052829	61.7499	-0.387202	0.520842	-0.743416	0.45723	0.999966	CG32829	318235	CG32829
FBgn0011737	2217.89	0.0638242	0.137834	0.463052	0.643327	0.999966	Wee1	33965	CG4488
FBgn0042092	1496.45	0.162337	0.155261	1.04557	0.295759	0.995884	CG13773	33963	CG13773
FBgn0031865	178.681	-0.493418	0.334879	-1.47342	0.140637	0.815482	Nha1	33961	CG10806
FBgn0031861	0	NA	NA	NA	NA	NA	CG17375	33956	CG17375
FBgn0042189	0	NA	NA	NA	NA	NA	CG17376	59227	CG17376
FBgn0015776	5439.35	0.845782	0.119796	7.06017	1.66297e-12	2.29676e-10	nrv1	33952	CG9258
FBgn0031857	79.3554	-0.587111	0.511309	-1.14825	0.250865	0.960656	LUBEL	33950	CG11321
FBgn0031856	4.08821	-3.80058	2.3703	-1.60342	0.108842	NA	CG11322	33949	CG11322
FBgn0003046	24.5293	-0.382099	0.832548	-0.458952	0.646269	0.999966	Pcp	33985	CG3440
FBgn0031881	328.186	0.00458198	0.246344	0.0185999	0.98516	0.999966	MME1	33987	CG3476
FBgn0031885	1404.28	0.120942	0.179678	0.673105	0.50088	0.999966	Mnn1	33991	CG13778
FBgn0031887	10.2936	-0.403567	1.22879	-0.328426	0.742589	0.999966	Ugt307A1	33993	CG11289
FBgn0031893	3069.73	-0.206919	0.133597	-1.54883	0.121423	0.779664	MICU1	33999	CG4495
FBgn0051909	0.264498	1.72398	4.9942	0.345198	0.729946	NA	CG31909	319020	CG31909
FBgn0031900	2.54911	0.330714	2.39433	0.138124	0.890143	NA	CG13786	34006	CG13786
FBgn0031897	3704.37	0.290917	0.127589	2.28011	0.0226012	0.301719	CG13784	34003	CG13784
FBgn0031896	3807.04	-0.039468	0.125774	-0.3138	0.753673	0.999966	CG4502	34002	CG4502
FBgn0031895	1170.79	-0.0804546	0.158452	-0.507754	0.611626	0.999966	CG4497	34001	CG4497
FBgn0031894	1857.58	0.123937	0.209364	0.591968	0.553872	0.999966	CG4496	34000	CG4496
FBgn0031888	1778.5	-1.46346	0.167997	-8.71125	3.00539e-18	7.28283e-16	Pvf2	33994	CG13780
FBgn0031886	2404.63	0.0460549	0.144904	0.31783	0.750614	0.999966	Nuf2	33992	CG8902
FBgn0051907	18.3093	0.480593	0.950099	0.505835	0.612973	0.999966	Mst27D	319019	CG31907
FBgn0031882	365.903	-0.0766591	0.260129	-0.294697	0.768226	0.999966	Rab30	33988	CG9100
FBgn0051908	6763.51	0.0790587	0.117285	0.674073	0.500265	0.999966	CG31908	261613	CG31908
FBgn0031902	21.1347	1.40235	0.93871	1.49392	0.135198	0.806928	Wnt6	34010	CG4969
FBgn0031903	9.59204	-1.08182	1.29035	-0.838398	0.401807	0.999966	Wnt10	34011	CG4971
FBgn0002938	3.6491	0.0851586	2.31137	0.0368433	0.97061	NA	ninaC	34012	CG5125
FBgn0031905	62.449	-1.64663	0.557935	-2.9513	0.00316443	0.0702182	gudu	34014	CG5155
FBgn0031907	19.9043	-1.39018	0.916624	-1.51663	0.129361	0.795896	CG5171	34016	CG5171
FBgn0031908	44.3457	-1.18971	0.617889	-1.92544	0.0541741	0.519729	CG5177	34017	CG5177
FBgn0031910	0	NA	NA	NA	NA	NA	CG15818	34019	CG15818
FBgn0028387	4461.14	0.0103304	0.136298	0.0757927	0.939584	0.999966	chm	43928	CG5229
FBgn0031914	6.64142	-1.02116	1.60443	-0.636461	0.524476	0.999966	CG5973	34023	CG5973
FBgn0031918	3.59382	1.58787	2.08227	0.76257	0.44572	NA	CG6055	34027	CG6055
FBgn0031920	8.02195	-0.549235	1.53776	-0.357165	0.720968	0.999966	CG6441	34029	CG6441
FBgn0011283	0	NA	NA	NA	NA	NA	Obp28a	34031	CG6641
FBgn0045495	0.671061	-2.72121	4.85701	-0.560264	0.575299	NA	Gr28b	117496	CG13788
FBgn0041247	0.664751	-2.70846	4.85765	-0.557565	0.577141	NA	Gr28a	117348	CG13787
FBgn0025697	0.289442	1.78961	4.98967	0.358662	0.719848	NA	santa-maria	34024	CG12789
FBgn0031913	7.84236	-0.964153	1.65299	-0.583278	0.559706	0.999966	CG5958	34022	CG5958
FBgn0031909	2239	-0.0379877	0.146946	-0.258516	0.796009	0.999966	CG5181	34018	CG5181
FBgn0031906	249.368	-1.31514	0.312999	-4.20173	2.6488e-05	0.00121323	CG5160	34015	CG5160
FBgn0031904	2111.29	-0.101458	0.140016	-0.724621	0.468684	0.999966	CG5149	34013	CG5149
FBgn0083141	0.227893	-1.15703	4.995	-0.231637	0.81682	NA	Spn28B	34035	CG6717
FBgn0031925	0	NA	NA	NA	NA	NA	Cyp4d21	34036	CG6730
FBgn0031926	21.1295	1.09067	0.915274	1.19163	0.233405	0.945148	CG6739	34037	CG6739
FBgn0040299	3.46604	-0.118404	2.03986	-0.058045	0.953713	NA	Myo28B1	53515	CG6976
FBgn0041181	6.56377	0.959659	1.91681	0.500655	0.616614	0.999966	Tep3	34045	CG7068
FBgn0031941	0	NA	NA	NA	NA	NA	ATPsynGL	34054	CG7211
FBgn0003961	0	NA	NA	NA	NA	NA	Uro	34060	CG7171
FBgn0031946	0	NA	NA	NA	NA	NA	CG7164	34061	CG7164
FBgn0031947	8968.81	0.17929	0.117087	1.53126	0.125705	0.784125	CG7154	34062	CG7154
FBgn0031951	3710.11	-0.0884188	0.125886	-0.702375	0.482445	0.999966	r2d2	34066	CG7138
FBgn0031952	1405.66	0.301906	0.155642	1.93975	0.0524102	0.5089	cdc14	34067	CG7134
FBgn0031950	2614.6	-0.000274384	0.148579	-0.00184672	0.998527	0.999966	Herp	34065	CG14536
FBgn0025687	387.764	-0.0755668	0.247116	-0.305795	0.759761	0.999966	NA	NA	NA
FBgn0031948	111.269	-0.527745	0.39699	-1.32937	0.183727	0.888239	CG7149	34063	CG7149
FBgn0031942	0	NA	NA	NA	NA	NA	CG7203	34055	CG7203
FBgn0031940	0.264498	1.72398	4.9942	0.345198	0.729946	NA	CG7214	34053	CG7214
FBgn0014454	0	NA	NA	NA	NA	NA	Acp1	34052	CG7216
FBgn0031939	2.16587	4.71344	3.11665	1.51234	0.130447	NA	CG13796	34051	CG13796
FBgn0031937	1.58699	4.26624	3.88581	1.0979	0.272248	NA	CG13795	34049	CG13795
FBgn0031936	0	NA	NA	NA	NA	NA	CG13794	34048	CG13794
FBgn0031935	0.793495	3.26692	4.85983	0.67223	0.501437	NA	CG13793	34047	CG13793
FBgn0053296	0	NA	NA	NA	NA	NA	CG33296	2768941	CG33296
FBgn0041182	140.79	-0.103216	0.408477	-0.252685	0.800512	0.999966	Tep2	34044	CG7052
FBgn0031929	2.56837	-3.01044	3.07363	-0.979442	0.327362	NA	CG18585	34041	CG18585
FBgn0027515	2927.08	-0.00202569	0.13016	-0.0155631	0.987583	0.999966	CG7115	34069	CG7115
FBgn0004177	47238.6	0.0421636	0.108188	0.389727	0.696739	0.999966	mts	45959	CG7109
FBgn0031954	0.732609	-0.634585	4.88566	-0.129887	0.896656	NA	CG14537	34072	CG14537
FBgn0011861	0	NA	NA	NA	NA	NA	tRNA:Gly-GCC-1-3	3772195	CR31903
FBgn0031968	792.564	-0.12463	0.188557	-0.660968	0.508633	0.999966	CG7231	34086	CG7231
FBgn0031975	2.34458	-0.958452	2.99583	-0.319929	0.749022	NA	Tg	34093	CG7356
FBgn0031977	4511.19	-0.091353	0.134074	-0.68136	0.495643	0.999966	baf	34095	CG7380
FBgn0044323	15934.4	0.107881	0.143493	0.751819	0.45216	0.999966	Cka	34096	CG7392
FBgn0031979	257.856	-0.555566	0.283742	-1.958	0.05023	0.498075	CCDC53	34097	CG7429
FBgn0031981	3525.74	0.0780128	0.131584	0.592872	0.553267	0.999966	Megf8	34099	CG7466
FBgn0010287	1048.4	-0.00716728	0.174304	-0.0411195	0.967201	0.999966	Trf	34102	CG7562
FBgn0013531	1218.02	-0.0880884	0.171444	-0.513802	0.607391	0.999966	MED20	43952	CG18780
FBgn0011230	10336.6	0.0414071	0.131613	0.314612	0.753056	0.999966	poe	46243	CG14472
FBgn0031980	7373.75	-0.364373	0.164432	-2.21595	0.026695	0.33355	RpL36A	34098	CG7424
FBgn0031976	42.0602	0.290657	0.634829	0.457851	0.647059	0.999966	CG7367	34094	CG7367
FBgn0031974	311.543	1.34716	0.288039	4.67701	2.91087e-06	0.00017168	CG12560	34092	CG12560
FBgn0031973	260.063	0.965724	0.269561	3.58258	0.000340213	0.0112533	Spn28Dc	34091	CG7219
FBgn0031972	675.025	-0.352286	0.195251	-1.80427	0.0711895	0.617548	Wwox	34090	CG7221
FBgn0031970	36.1824	2.11949	0.71663	2.95758	0.00310062	0.0691252	CG7227	34088	CG7227
FBgn0031969	6346.82	0.299054	0.142163	2.1036	0.0354132	0.402501	pes	34087	CG7228
FBgn0053121	3.26877	-1.62553	2.32962	-0.697768	0.485323	NA	Spn28Db	326261	CG33121
FBgn0051902	8.86382	-0.769101	1.34733	-0.570834	0.568112	0.999966	Spn28Da	34082	CG31902
FBgn0031961	273.532	-0.543554	0.329095	-1.65166	0.0986029	0.715577	CG7102	34079	CG7102
FBgn0031959	47.0893	-1.42124	0.627423	-2.26521	0.0234999	0.309637	spz3	34077	CG7104
FBgn0045038	7.84269	-0.261893	1.39476	-0.18777	0.851057	0.999966	Proc	250710	CG7105
FBgn0031957	2.53052	-2.99227	2.76897	-1.08064	0.279857	NA	TwdlE	34075	CG14534
FBgn0031955	1.13947	-3.48372	4.44402	-0.783911	0.433093	NA	CG14535	34073	CG14535
FBgn0020618	22738.7	-0.0745932	0.134738	-0.553616	0.579842	0.999966	Rack1	34070	CG7111
FBgn0031986	49.4254	0.187679	0.578038	0.324683	0.745421	0.999966	CG8673	34105	CG8673
FBgn0031988	3325.43	0.0443429	0.130168	0.34066	0.733359	0.999966	CG8668	34107	CG8668
FBgn0051606	1.85344	-2.53637	3.15404	-0.804165	0.421302	NA	CG31606	318842	CG31606
FBgn0031996	6143.05	0.0775954	0.125661	0.617497	0.536907	0.999966	CG8460	34115	CG8460
FBgn0031997	796.866	-0.214442	0.193821	-1.10639	0.268557	0.977343	PGAP5	34116	CG8455
FBgn0031999	193.953	-0.703592	0.342151	-2.05638	0.0397461	0.430145	CG8419	34118	CG8419
FBgn0015299	3029.3	-0.0858906	0.168181	-0.510703	0.609559	0.999966	Ssb-c31a	34120	CG8396
FBgn0032002	155.49	0.112639	0.341975	0.329377	0.741871	0.999966	CG8353	34123	CG8353
FBgn0032003	11.7995	0.486699	1.17523	0.41413	0.678779	0.999966	CG8349	34124	CG8349
FBgn0032008	0.492392	0.266821	4.99171	0.0534529	0.957371	NA	CG14277	34129	CG14277
FBgn0011902	0	NA	NA	NA	NA	NA	tRNA:Lys-TTT-1-1	3772008	CR31899
FBgn0032013	116.955	-0.259412	0.405912	-0.639085	0.522768	0.999966	Scgalpha	34135	CG7851
FBgn0032014	1024.2	0.0490953	0.163272	0.300697	0.763646	0.999966	CG7840	34136	CG7840
FBgn0032016	1753.22	-0.231296	0.143526	-1.61153	0.107065	0.743124	Mettl14	34138	CG7818
FBgn0032018	3547.62	0.0837657	0.136056	0.61567	0.538112	0.999966	CG7806	34140	CG7806
FBgn0032020	877.18	-0.675706	0.185473	-3.64314	0.000269331	0.00907019	strat	34142	CG7787
FBgn0032022	5.45527	-4.20722	2.17989	-1.93001	0.0536054	0.516902	CG14275	34144	CG14275
FBgn0032024	0.892644	-3.13301	4.44836	-0.704308	0.481241	NA	CG14273	34146	CG14273
FBgn0032025	29.3922	-6.72224	1.60982	-4.17577	2.96985e-05	0.00134573	CG7778	34147	CG7778
FBgn0051901	1.18209	-1.65306	3.69899	-0.446894	0.654951	NA	Mur29B	319014	CG31901
FBgn0032026	8550.61	0.260591	0.115863	2.24912	0.0245048	0.316152	CG7627	34148	CG7627
FBgn0032021	54.954	-0.627376	0.574308	-1.0924	0.274656	0.985363	CG7781	34143	CG7781
FBgn0032017	1103.84	-0.116041	0.164057	-0.707321	0.479367	0.999966	CG7810	34139	CG7810
FBgn0032015	6456.13	-0.0747119	0.136122	-0.548859	0.583102	0.999966	Ostgamma	34137	CG7830
FBgn0003502	37441.6	0.324716	0.119744	2.71174	0.0066931	0.127973	Btk29A	34132	CG8049
FBgn0032010	125.345	0.337112	0.382541	0.881244	0.378186	0.999966	CG8086	34131	CG8086
FBgn0028987	2.19779	3.13863	2.94166	1.06696	0.28599	NA	Spn28F	49807	CG8137
FBgn0032006	2981.73	1.93043	0.131443	14.6864	7.88123e-49	8.7852e-46	Pvr	34127	CG8222
FBgn0032005	3919.53	0.0444332	0.127599	0.348224	0.727672	0.999966	Snx6	34126	CG8282
FBgn0032004	142.255	0.451535	0.384763	1.17354	0.240579	0.950823	CG8292	34125	CG8292
FBgn0032000	2678.11	-0.036851	0.133946	-0.275117	0.783226	0.999966	CG8372	34121	CG8372
FBgn0003607	15648.8	-0.0727269	0.124011	-0.586454	0.557571	0.999966	Su(var)205	34119	CG8409
FBgn0031998	684.552	0.702156	0.277442	2.53083	0.0113794	0.189606	SLC5A11	34117	CG8451
FBgn0031992	3134.2	-0.238153	0.154218	-1.54426	0.122525	0.780909	Acbp1	34111	CG8498
FBgn0031990	5562.16	0.169802	0.127179	1.33514	0.18183	0.885086	PAPLA1	34109	CG8552
FBgn0031987	544.647	-0.386735	0.209192	-1.84871	0.0645002	0.581123	CG12375	34106	CG12375
FBgn0031985	6522.31	0.109318	0.12057	0.906675	0.364579	0.999966	mon2	326157	CG8683
FBgn0032029	568.048	0.0038392	0.219704	0.0174744	0.986058	0.999966	CG17292	34152	CG17292
FBgn0032030	2330.69	-0.211976	0.134836	-1.5721	0.115926	0.765993	Wdr82	34153	CG17293
FBgn0032032	692.798	-0.155281	0.197806	-0.785018	0.432443	0.999966	CG17294	34155	CG17294
FBgn0032034	1340.38	-0.206749	0.154307	-1.33985	0.180293	0.881707	Rcd4	34158	CG17295
FBgn0032036	3631.9	0.0757835	0.167148	0.453391	0.650268	0.999966	CG13384	34160	CG13384
FBgn0041717	0.449477	-2.1426	4.89227	-0.437956	0.661418	NA	snRNA:U6atac	3772523	CR32989
FBgn0032039	0.664751	-2.70846	4.85765	-0.557565	0.577141	NA	CG13385	34164	CG13385
FBgn0032040	0	NA	NA	NA	NA	NA	CG13386	34165	CG13386
FBgn0051898	228.125	-0.043326	0.293724	-0.147506	0.882733	0.999966	CG31898	319012	CG31898
FBgn0020497	26249.1	0.176155	0.110874	1.58879	0.112109	0.757206	emb	34167	CG13387
FBgn0027932	96512.9	-0.0793679	0.110101	-0.720867	0.470992	0.999966	Akap200	34170	CG13388
FBgn0051897	76.7736	0.0510791	0.469714	0.108745	0.913405	0.999966	CG31897	319011	CG31897
FBgn0053194	4.03326	-0.0282547	1.98414	-0.0142403	0.988638	NA	CheA29a	246659	CG33194
FBgn0051896	0	NA	NA	NA	NA	NA	tRNA:Asp-GTC-1-2	3772570	CR31896
FBgn0032047	285.593	-0.0987384	0.274628	-0.359535	0.719195	0.999966	CG13088	34180	CG13088
FBgn0032052	3812.07	-0.0401038	0.125369	-0.319887	0.749054	0.999966	PIG-U	34185	CG13089
FBgn0032054	2113.16	0.0981817	0.157206	0.624543	0.532271	0.999966	Uba4	34187	CG13090
FBgn0032055	66.0828	0.0157022	0.517579	0.0303378	0.975798	0.999966	Sgp	34188	CG13091
FBgn0016122	129.219	-0.196302	0.368883	-0.532151	0.594621	0.999966	Acer	34189	CG10593
FBgn0028394	1329.57	0.138911	0.181333	0.766053	0.443645	0.999966	CG17834	34191	CG17834
FBgn0051603	0	NA	NA	NA	NA	NA	tRNA:Asp-GTC-1-5	3771974	CR31603
FBgn0011259	1652.46	0.0317629	0.156214	0.203329	0.838878	0.999966	Sema1a	34192	CG18405
FBgn0051895	0	NA	NA	NA	NA	NA	tRNA:Phe-GAA-1-3	3771750	CR31895
FBgn0051602	0	NA	NA	NA	NA	NA	tRNA:Asp-GTC-1-6	3772028	CR31602
FBgn0051604	0	NA	NA	NA	NA	NA	tRNA:Asp-GTC-1-4	3772683	CR31604
FBgn0032053	1882.39	-0.133129	0.162024	-0.821665	0.411268	0.999966	mRpL51	34186	CG13098
FBgn0032051	7415.62	0.185863	0.121894	1.5248	0.12731	0.790596	CG13097	34184	CG13097
FBgn0032050	16301.8	0.17908	0.121871	1.46942	0.14172	0.81664	CG13096	34183	CG13096
FBgn0032048	0	NA	NA	NA	NA	NA	Dh31	34181	CG13094
FBgn0032049	0	NA	NA	NA	NA	NA	Bace	34182	CG13095
FBgn0051892	0	NA	NA	NA	NA	NA	tRNA:Asp-GTC-1-3	3771797	CR31892
FBgn0026718	15.9714	-0.470845	1.04366	-0.451147	0.651884	0.999966	Agpat2	34176	CG17608
FBgn0027490	1421.5	-0.0653772	0.161039	-0.405972	0.684763	0.999966	D12	34172	CG13400
FBgn0001137	598.741	-0.168424	0.231651	-0.727061	0.467188	0.999966	grk	34171	CG17610
FBgn0032042	963.427	-0.334928	0.180479	-1.85577	0.0634861	0.574416	CG13398	34169	CG13398
FBgn0014417	326.603	0.126889	0.311227	0.407704	0.683491	0.999966	CG13397	46386	CG13397
FBgn0001084	449.458	-0.0898454	0.238996	-0.375929	0.70697	0.999966	fy	34166	CG13396
FBgn0040959	1.13316	-3.47594	4.03859	-0.860682	0.389413	NA	Peritrophin-15a	50433	CG17814
FBgn0040958	0	NA	NA	NA	NA	NA	Peritrophin-15b	50432	CG31893
FBgn0040098	0	NA	NA	NA	NA	NA	lectin-29Ca	53547	CG17799
FBgn0015583	0	NA	NA	NA	NA	NA	Acp29AB	34162	CG17797
FBgn0032033	165.935	-0.173194	0.333046	-0.52003	0.603043	0.999966	CG13392	34157	CG13392
FBgn0032031	981.896	-0.153641	0.174592	-0.880005	0.378856	0.999966	CG13390	34154	CG13390
FBgn0001114	228.237	-0.490038	0.290197	-1.68864	0.0912889	0.694571	Glt	34193	CG9280
FBgn0051889	0	NA	NA	NA	NA	NA	tRNA:Asp-GTC-1-7	3771858	CR31889
FBgn0051890	0	NA	NA	NA	NA	NA	tRNA:Asp-GTC-1-8	3772428	CR31890
FBgn0032061	153.95	0.744353	0.338959	2.196	0.0280922	0.341487	CG9314	34198	CG9314
FBgn0032065	0	NA	NA	NA	NA	NA	CG12438	34202	CG12438
FBgn0029123	20.5409	0.0572442	0.895968	0.0638909	0.949057	0.999966	SoxN	44275	CG18024
FBgn0052986	0	NA	NA	NA	NA	NA	CG32986	34208	CG32986
FBgn0052987	0	NA	NA	NA	NA	NA	CG32987	318273	CG32987
FBgn0052988	0	NA	NA	NA	NA	NA	CG32988	318274	CG32988
FBgn0052983	0	NA	NA	NA	NA	NA	CG32983	50434	CG32983
FBgn0032072	0	NA	NA	NA	NA	NA	CG9483	34209	CG9483
FBgn0032069	0	NA	NA	NA	NA	NA	LManVI	34206	CG9468
FBgn0032068	41.8068	-0.123719	0.624212	-0.198201	0.842888	0.999966	LManV	34205	CG9466
FBgn0032067	0	NA	NA	NA	NA	NA	LManIV	34204	CG9465
FBgn0032066	0	NA	NA	NA	NA	NA	LManIII	34203	CG9463
FBgn0003209	3597.79	0.250197	0.147583	1.69529	0.0900195	0.691259	raw	44851	CG12437
FBgn0004914	7750.7	1.08145	0.14074	7.684	1.54191e-14	2.68558e-12	Hnf4	44544	CG9310
FBgn0032059	1273.46	-0.122131	0.157122	-0.777301	0.436981	0.999966	PrBP	34196	CG9296
FBgn0032058	68.1864	-0.144052	0.498059	-0.289227	0.772408	0.999966	CG9289	34195	CG9289
FBgn0051888	0	NA	NA	NA	NA	NA	tRNA:Asp-GTC-1-9	3771894	CR31888
FBgn0032057	0.221584	-1.13659	4.99646	-0.22748	0.82005	NA	CG9287	34194	CG9287
FBgn0032074	0.775524	1.307	4.39559	0.297343	0.766205	NA	Tsp29Fa	34211	CG9494
FBgn0032075	20.2479	0.447276	0.893402	0.500644	0.616622	0.999966	Tsp29Fb	34212	CG9496
FBgn0052985	0.664751	-2.70846	4.85765	-0.557565	0.577141	NA	CG32985	326244	CG32985
FBgn0052984	0	NA	NA	NA	NA	NA	CG32984	34218	CG32984
FBgn0032082	0.528997	2.68387	4.89679	0.548088	0.583631	NA	CG18088	34219	CG18088
FBgn0040963	0.221584	-1.13659	4.99646	-0.22748	0.82005	NA	CG18662	50437	CG18662
FBgn0032085	74.3276	0.568014	0.480293	1.18264	0.236952	0.946921	CG9555	34223	CG9555
FBgn0032086	518.386	0.136749	0.210756	0.648852	0.516434	0.999966	CG17906	34224	CG17906
FBgn0040964	491.56	-0.0738916	0.243535	-0.303412	0.761576	0.999966	CG18661	50438	CG18661
FBgn0015316	140.162	0.324159	0.364947	0.888237	0.374413	0.999966	Try29F	34226	CG9564
FBgn0032087	3.57714	2.81206	2.35743	1.19285	0.232928	NA	CG9568	34227	CG9568
FBgn0032088	165.457	-0.501156	0.4175	-1.20037	0.229994	0.940823	CG13102	34228	CG13102
FBgn0032094	0	NA	NA	NA	NA	NA	CG12439	34234	CG12439
FBgn0032095	0.578883	2.80206	4.88807	0.573245	0.566479	NA	Toll-4	34235	CG18241
FBgn0051609	0	NA	NA	NA	NA	NA	CG31609	318845	CG31609
FBgn0032096	0	NA	NA	NA	NA	NA	Or30a	34236	CG13106
FBgn0052982	5538.49	0.670019	0.169546	3.95185	7.75494e-05	0.00314343	CG32982	34237	CG32982
FBgn0032100	32.3631	0.437602	0.714383	0.61256	0.540167	0.999966	CG13108	34240	CG13108
FBgn0032101	1848.94	-0.296691	0.149577	-1.98353	0.0473083	0.479405	CG9586	34241	CG9586
FBgn0051708	2.60498	4.97438	3.24126	1.53471	0.124856	NA	DIP-zeta	34231	CG31708
FBgn0032090	0	NA	NA	NA	NA	NA	CG9582	34230	CG9582
FBgn0032089	165.457	-0.501156	0.4175	-1.20037	0.229994	0.940823	Rcd-1r	34229	CG9573
FBgn0013746	7315.43	-0.0125829	0.134489	-0.0935614	0.925458	0.999966	alien	34225	CG9556
FBgn0011705	186.074	1.36078	0.313578	4.33953	1.42787e-05	0.000711167	rost	34222	CG9552
FBgn0032084	10.8832	1.94914	1.25009	1.5592	0.11895	0.775399	CG13101	34221	CG13101
FBgn0032083	0	NA	NA	NA	NA	NA	CG9541	34220	CG9541
FBgn0032080	0	NA	NA	NA	NA	NA	CG9525	34217	CG9525
FBgn0032079	63.8927	1.81029	0.541172	3.34513	0.000822451	0.0235678	CG31886	326170	CG31886
FBgn0032078	2562.7	0.0409012	0.137981	0.296426	0.766905	0.999966	C1GalTA	34215	CG9520
FBgn0041092	5504.18	0.0521354	0.122334	0.426174	0.669981	0.999966	tai	34242	CG13109
FBgn0032109	0	NA	NA	NA	NA	NA	CG17005	34249	CG17005
FBgn0010314	3170.2	0.0889771	0.140599	0.632843	0.526836	0.999966	Cks30A	34250	CG3738
FBgn0026439	100.342	-0.081286	0.421352	-0.192917	0.847024	0.999966	Eaat1	34251	CG3747
FBgn0032110	0	NA	NA	NA	NA	NA	CG3748	34252	CG3748
FBgn0032111	0	NA	NA	NA	NA	NA	CG13110	34253	CG13110
FBgn0012036	167.181	-0.0045468	0.340036	-0.0133715	0.989331	0.999966	Aldh	34256	CG3752
FBgn0032116	1.39732	4.07801	3.68629	1.10627	0.268611	NA	Mco1	34258	CG3759
FBgn0011232	2038.24	0.784667	0.148143	5.29668	1.17927e-07	9.52562e-06	scat	47942	CG3766
FBgn0032119	36.9602	1.68273	0.687091	2.44907	0.0143225	0.226884	CG3769	34262	CG3769
FBgn0032115	0	NA	NA	NA	NA	NA	CG4438	34257	CG4438
FBgn0032105	7198	0.242467	0.13036	1.85998	0.0628887	0.572261	borr	34245	CG4454
FBgn0032104	2.51819	-3.0399	2.77526	-1.09536	0.273361	NA	aust	34244	CG17009
FBgn0051885	0.221584	-1.13659	4.99646	-0.22748	0.82005	NA	tRNA:Thr-AGT-1-1	3772669	CR31885
FBgn0002973	3428.43	1.63236	0.138903	11.7518	6.9141e-32	4.53362e-29	numb	34263	CG3779
FBgn0032123	2564.35	-0.108704	0.147985	-0.734563	0.462606	0.999966	Oatp30B	34268	CG3811
FBgn0032122	3.93511	-0.791408	2.17887	-0.36322	0.71644	NA	CG31883	326169	CG31883
FBgn0032124	1.92636	-0.435959	2.96514	-0.147028	0.88311	NA	CG17855	34269	CG17855
FBgn0032125	0.68368	-2.74643	4.85577	-0.565601	0.571665	NA	Cpr30B	34270	CG3818
FBgn0032126	0	NA	NA	NA	NA	NA	CG13113	34271	CG13113
FBgn0032127	3.13933	-0.447658	2.44175	-0.183335	0.854535	NA	CG13114	34272	CG13114
FBgn0032131	0	NA	NA	NA	NA	NA	CG3841	34278	CG3841
FBgn0019809	1.71171	4.3689	3.44875	1.26681	0.205225	NA	gcm2	34280	CG3858
FBgn0040070	1807.2	0.0787764	0.148285	0.531251	0.595245	0.999966	Trx-2	34281	CG31884
FBgn0032135	1457.56	0.0138402	0.183311	0.0755011	0.939816	0.999966	GlcAT-S	34282	CG3881
FBgn0032136	25.6888	-1.00192	0.933217	-1.07362	0.282992	0.989277	Apoltp	34283	CG15828
FBgn0053299	0.905263	-3.1521	4.42374	-0.712543	0.476129	NA	CG33299	2768912	CG33299
FBgn0015393	6379.12	-0.00274978	0.162307	-0.0169419	0.986483	0.999966	NA	NA	NA
FBgn0011207	4475.87	0.0110539	0.121881	0.0906943	0.927735	0.999966	pelo	34286	CG3959
FBgn0032138	11005	0.122913	0.136186	0.902542	0.366769	0.999966	CG4364	34287	CG4364
FBgn0051710	1103.06	0.057664	0.163683	0.352291	0.72462	0.999966	CG31710	318907	CG31710
FBgn0000273	7476.48	0.0982277	0.135717	0.723767	0.469209	0.999966	Pka-C1	34284	CG4379
FBgn0051882	1.02139	1.81232	4.28554	0.422892	0.672374	NA	CG31882	319000	CG31882
FBgn0032132	78.1112	-0.134735	0.703988	-0.191388	0.848221	0.999966	CG4382	34279	CG4382
FBgn0014179	3.20881	-0.832517	2.66107	-0.31285	0.754395	NA	gcm	34277	CG12245
FBgn0051709	1.90868	-1.29023	2.7514	-0.468937	0.639115	NA	CG31709	261620	CG31709
FBgn0028479	41181.9	0.160107	0.135265	1.18365	0.23655	0.946921	Mtpalpha	34276	CG4389
FBgn0032129	32.5154	0.479838	0.797864	0.601403	0.547572	0.999966	jp	34274	CG4405
FBgn0004868	44248.2	-0.0950245	0.11068	-0.858552	0.390588	0.999966	Gdi	34264	CG4422
FBgn0032139	0	NA	NA	NA	NA	NA	CG13116	34288	CG13116
FBgn0032140	36.1589	0.136373	0.75118	0.181545	0.85594	0.999966	CG13117	34289	CG13117
FBgn0032143	124.507	0.0548017	0.37252	0.147111	0.883045	0.999966	CG4017	34296	CG4017
FBgn0032144	40.1459	-0.420027	0.642722	-0.653513	0.513426	0.999966	CG17633	34297	CG17633
FBgn0032147	8079.96	0.0616605	0.116289	0.530236	0.595948	0.999966	IP3K1	34300	CG4026
FBgn0032149	1366.68	0.178006	0.180306	0.987242	0.323524	0.999966	CG4036	34302	CG4036
FBgn0032169	959.514	-0.224595	0.172438	-1.30247	0.192757	0.905083	CG4709	34324	CG4709
FBgn0032170	2369.08	-0.0860058	0.136251	-0.63123	0.52789	0.999966	CG4658	34325	CG4658
FBgn0032172	5044.66	0.126158	0.123852	1.01861	0.308387	0.999298	CG5850	34327	CG5850
FBgn0032171	286.046	-0.347703	0.265601	-1.30912	0.190494	0.902529	CG5846	34326	CG5846
FBgn0032168	1615.64	0.0289835	0.147744	0.196174	0.844474	0.999966	CG13126	34323	CG13126
FBgn0063449	407.999	-0.31111	0.235036	-1.32367	0.185614	0.891956	Uhg2	3772246	CR32873
FBgn0025881	30.9434	-0.0859981	0.7401	-0.116198	0.907496	0.999966	snoRNA:Me18S-A1576	3772422	CR31877
FBgn0063389	1.86481	-1.3233	3.01795	-0.438476	0.661041	NA	snoRNA:Me18S-G1620	3772137	CR32874
FBgn0063392	1.66817	-1.01015	2.92918	-0.344859	0.730201	NA	snoRNA:U14:30Ea	3771871	CR32875
FBgn0063391	0.492392	0.266821	4.99171	0.0534529	0.957371	NA	snoRNA:U14:30Eb	3772579	CR32876
FBgn0032150	627.423	0.0245733	0.191845	0.128089	0.898078	0.999966	CG13123	34303	CG13123
FBgn0011291	1021.48	-0.0478291	0.178242	-0.268338	0.788439	0.999966	Taf11	34293	CG4079
FBgn0015035	0.517335	0.332459	4.98718	0.0666628	0.94685	NA	Cyp4e3	34291	CG4105
FBgn0028704	0.492392	0.266821	4.99171	0.0534529	0.957371	NA	Nckx30C	45248	CG18660
FBgn0000180	78406.9	0.339298	0.113837	2.98056	0.00287718	0.0655648	bib	34330	CG4722
FBgn0043456	48093.9	0.103483	0.108781	0.9513	0.341452	0.999966	Ndf	192507	CG4747
FBgn0011584	5968.29	-0.155947	0.121375	-1.28484	0.198849	0.913878	Trp1	34333	CG4758
FBgn0032176	0	NA	NA	NA	NA	NA	CG13127	34335	CG13127
FBgn0027600	26.0221	2.7566	0.925022	2.98004	0.0028821	0.0655648	obst-B	34336	CG4778
FBgn0053302	3.12106	-0.862963	2.16653	-0.398316	0.690397	NA	Cpr31A	2768918	CG33302
FBgn0032178	76.0666	0.97433	0.474435	2.05367	0.0400081	0.432141	Spn31A	34339	CG4804
FBgn0032187	2.42506	-0.305109	2.43518	-0.125292	0.900292	NA	CG4839	34348	CG4839
FBgn0032188	0	NA	NA	NA	NA	NA	CG13137	34349	CG13137
FBgn0005593	35427.1	-0.09036	0.14728	-0.613527	0.539528	0.999966	RpL7	34352	CG4897
FBgn0032194	4164.25	0.121388	0.122815	0.988385	0.322964	0.999966	CG4901	34357	CG4901
FBgn0032195	1065.12	-0.172499	0.170814	-1.00986	0.312562	0.999966	CG4908	34360	CG4908
FBgn0032198	22823.8	0.00882098	0.12931	0.0682158	0.945614	0.999966	eEF1delta	34363	CG4912
FBgn0032197	2805.45	-0.0878439	0.130988	-0.670626	0.502459	0.999966	ova	34362	CG5694
FBgn0032196	1601.89	-0.0649276	0.151951	-0.427293	0.669166	0.999966	CG5708	34361	CG5708
FBgn0024320	3801.49	-0.260963	0.128212	-2.0354	0.0418104	0.442602	Npc1a	34358	CG5722
FBgn0032193	404.539	0.513787	0.228214	2.25134	0.0243639	0.315429	CG5727	34356	CG5727
FBgn0032192	17.6899	1.10157	0.955345	1.15306	0.248887	0.957695	CG5731	34355	CG5731
FBgn0032191	2989.89	0.162216	0.141912	1.14307	0.253008	0.961529	Snx17	34354	CG5734
FBgn0032189	832.395	0.0440875	0.190208	0.231786	0.816704	0.999966	Ripalpha	34351	CG18145
FBgn0028675	303.035	0.835401	0.284614	2.93521	0.00333325	0.0734303	Sur	34350	CG5772
FBgn0051874	5.50283	1.63767	1.73083	0.946176	0.344059	0.999966	Fum4	318995	CG31874
FBgn0032184	0	NA	NA	NA	NA	NA	CG13135	34345	CG13135
FBgn0032181	0	NA	NA	NA	NA	NA	CG13133	34342	CG13133
FBgn0032175	1.86477	2.85696	3.10716	0.919476	0.357847	NA	CG13131	34334	CG13131
FBgn0051755	1762.62	0.754335	0.152863	4.93471	8.02693e-07	5.45587e-05	SoYb	34331	CG31755
FBgn0051875	307.2	0.328712	0.260245	1.26309	0.206559	0.922204	CG31875	318996	CG31875
FBgn0040965	1844.77	0.224925	0.146416	1.5362	0.124489	0.781061	lncRNA:CR13130	19836190	CR13130
FBgn0004419	15720	0.025623	0.127886	0.200358	0.8412	0.999966	me31B	34364	CG4916
FBgn0051717	2325.46	-0.19191	0.147038	-1.30518	0.191833	0.904168	CG31717	318911	CG31717
FBgn0010407	664.388	-0.0999938	0.187444	-0.533458	0.593717	0.999966	Ror	34367	CG4926
FBgn0032204	840.111	0.0188864	0.191165	0.0987964	0.9213	0.999966	CG4953	34373	CG4953
FBgn0032205	305.133	0.0402205	0.258622	0.155518	0.876413	0.999966	CG4957	34374	CG4957
FBgn0032214	4317.07	-0.0494999	0.134454	-0.368155	0.712758	0.999966	CG4968	34384	CG4968
FBgn0032217	5408.88	-0.064217	0.141753	-0.45302	0.650534	0.999966	CG4972	34388	CG4972
FBgn0032219	32.9749	-0.720768	0.719374	-1.00194	0.316374	0.999966	CG4995	34390	CG4995
FBgn0032222	1889.8	0.0548356	0.143047	0.383339	0.701468	0.999966	CG5037	34394	CG5037
FBgn0032223	2726.8	-0.133702	0.135192	-0.988982	0.322672	0.999966	GATAd	34395	CG5034
FBgn0019932	1728.83	-0.130157	0.143911	-0.904427	0.365769	0.999966	SamDC	34396	CG5029
FBgn0051715	1437.44	-0.159455	0.175589	-0.908116	0.363817	0.999966	CG31715	318909	CG31715
FBgn0032224	504.07	-0.777513	0.221792	-3.50559	0.000455598	0.0144688	Sps2	34397	CG5025
FBgn0032225	164.632	0.0666856	0.326799	0.204057	0.838309	0.999966	CG5022	34398	CG5022
FBgn0032229	3690.69	-0.227261	0.134556	-1.68897	0.0912243	0.694571	ClpP	34402	CG5045
FBgn0003087	736.096	0.048877	0.182669	0.267572	0.789029	0.999966	pim	34404	CG5052
FBgn0032230	73.7956	0.49326	0.531362	0.928295	0.353255	0.999966	lft	34405	CG13139
FBgn0032231	1036.88	0.178103	0.172109	1.03482	0.300752	0.997322	CG5056	34406	CG5056
FBgn0032233	2453.75	-0.852738	0.151828	-5.61646	1.94912e-08	1.79561e-06	dpr19	34408	CG13140
FBgn0032234	1078.36	-0.112627	0.169296	-0.665267	0.50588	0.999966	gny	34409	CG5091
FBgn0032235	520.496	-0.128412	0.219992	-0.583715	0.559412	0.999966	CG5096	34410	CG5096
FBgn0032236	1564.48	-0.0699237	0.149712	-0.467054	0.640461	0.999966	mRpS7	34412	CG5108
FBgn0051716	11427.8	-0.00516609	0.119241	-0.0433249	0.965443	0.999966	Cnot4	34416	CG31716
FBgn0051718	7.77387	-0.27344	1.43257	-0.190874	0.848625	0.999966	Ir31a	318912	CG31718
FBgn0003942	17622.6	-0.201773	0.160971	-1.25348	0.210033	0.92564	RpS27A	34420	CG5271
FBgn0025366	3841.47	-0.142068	0.147138	-0.965545	0.334272	0.999966	Ip259	34419	CG5277
FBgn0032243	2188.11	0.0574267	0.143426	0.400393	0.688867	0.999966	Klp31E	34422	CG5300
FBgn0032244	1489.33	0.132697	0.155966	0.850806	0.394877	0.999966	RfC3	34423	CG5313
FBgn0032246	7091.2	0.0355924	0.131352	0.27097	0.786414	0.999966	Wdfy2	34425	CG5168
FBgn0032247	1057.49	-0.188741	0.178188	-1.05922	0.289498	0.993866	CG5188	34428	CG5188
FBgn0004915	4674.12	0.0031387	0.129008	0.0243295	0.98059	0.999966	TfIIB	34430	CG5193
FBgn0032250	1264.9	-0.0428534	0.156273	-0.274221	0.783915	0.999966	holn1	34432	CG5198
FBgn0027052	2001.34	0.178262	0.141919	1.25609	0.209085	0.925329	STUB1	34433	CG5203
FBgn0032251	322.162	0.0150035	0.247424	0.0606386	0.951647	0.999966	Nse4	34434	CG13142
FBgn0032252	477.085	0.826863	0.219481	3.76736	0.000164984	0.00597103	loh	34435	CG6232
FBgn0027611	13563	0.243493	0.117499	2.0723	0.0382371	0.420345	LManII	34437	CG6206
FBgn0032256	1193.5	-0.0247426	0.162346	-0.152407	0.878866	0.999966	RluA-2	34440	CG6187
FBgn0026431	2299.48	-0.0479562	0.145421	-0.329774	0.741571	0.999966	Grip75	34441	CG6176
FBgn0032260	295.154	-0.190602	0.274552	-0.694229	0.487539	0.999966	CG13144	34444	CG13144
FBgn0032258	3958.69	0.0325373	0.123719	0.262993	0.792556	0.999966	Cog4	34442	CG7456
FBgn0051719	15.62	0.997899	1.09441	0.911813	0.361867	0.999966	RluA-1	34438	CG31719
FBgn0032253	113.749	0.318791	0.406523	0.784188	0.43293	0.999966	LManI	34436	CG5322
FBgn0032249	214.101	0.621679	0.295417	2.10441	0.0353425	0.402501	TBC1D16	34431	CG5337
FBgn0032248	2506.67	0.00422791	0.134548	0.0314231	0.974932	0.999966	Bug22	34429	CG5343
FBgn0005683	760.425	-0.0581222	0.18565	-0.313074	0.754224	0.999966	pie	44315	CG5354
FBgn0032242	13718.8	-0.00878149	0.121596	-0.0722185	0.942428	0.999966	CG5355	34421	CG5355
FBgn0004106	7876.88	0.0517235	0.128478	0.402588	0.687251	0.999966	Cdk1	34411	CG5363
FBgn0053303	11660.3	-0.0307114	0.116352	-0.263952	0.791817	0.999966	CG33303	2768916	CG33303
FBgn0027568	14421	0.0574779	0.12976	0.442955	0.657798	0.999966	Cand1	34403	CG5366
FBgn0032228	57.9674	0.0884352	0.545837	0.162017	0.871292	0.999966	CG5367	34401	CG5367
FBgn0032221	70.7152	0.505571	0.493954	1.02352	0.306063	0.998781	Schip1	34393	CG5375
FBgn0011703	11801.8	0.0108496	0.122398	0.0886424	0.929366	0.999966	RnrL	34392	CG5371
FBgn0032218	58.2985	-0.154899	0.557585	-0.277803	0.781164	0.999966	CG5381	34389	CG5381
FBgn0032216	7057.3	-0.021432	0.14357	-0.149279	0.881333	0.999966	Usp14	34387	CG5384
FBgn0027491	233.565	-0.0587081	0.303414	-0.193492	0.846574	0.999966	Cdk5alpha	34385	CG5387
FBgn0032213	590.303	1.59209	0.217041	7.33542	2.21021e-13	3.47004e-11	CG5390	34383	CG5390
FBgn0005322	3591.52	-0.0766682	0.143137	-0.535627	0.592216	0.999966	nmd	44021	CG5395
FBgn0032211	208.214	-0.396325	0.32816	-1.20772	0.227156	0.939167	CG13138	34381	CG13138
FBgn0032210	1385.57	-0.336012	0.162242	-2.07105	0.0383537	0.420382	CYLD	34380	CG5603
FBgn0032209	0.492392	0.266821	4.99171	0.0534529	0.957371	NA	Hand	34379	CG18144
FBgn0032208	8602.04	0.00442707	0.124376	0.0355942	0.971606	0.999966	Ufd4	34378	CG5604
FBgn0003751	226.2	-0.32536	0.331266	-0.982171	0.326016	0.999966	trk	34376	CG5619
FBgn0011305	6662.82	-0.10079	0.129477	-0.778435	0.436312	0.999966	Rsf1	34370	CG5655
FBgn0032200	1843.23	-0.0903891	0.154505	-0.585026	0.558531	0.999966	CG5676	34368	CG5676
FBgn0000229	3959.57	-0.0308435	0.125815	-0.245149	0.806341	0.999966	bsk	44801	CG5680
FBgn0024248	4189.4	0.0439863	0.139384	0.315577	0.752324	0.999966	chico	64880	CG5686
FBgn0032261	1124.25	-0.189189	0.205339	-0.921346	0.35687	0.999966	CG6094	34446	CG6094
FBgn0010398	797.616	-0.168966	0.185919	-0.908816	0.363447	0.999966	Lrr47	34449	CG6098
FBgn0032264	5.28922	-0.0514222	1.94334	-0.0264607	0.97889	0.999966	Lip4	34450	CG6113
FBgn0032265	0.578883	2.80206	4.88807	0.573245	0.566479	NA	CG18301	34451	CG18301
FBgn0032266	0	NA	NA	NA	NA	NA	CG18302	34452	CG18302
FBgn0032268	1.23762	-0.301813	3.57557	-0.0844099	0.932731	NA	CG6138	34454	CG6138
FBgn0051872	0	NA	NA	NA	NA	NA	CG31872	34458	CG31872
FBgn0043825	0.443167	-2.12409	4.89365	-0.434051	0.664251	NA	CG18284	34460	CG18284
FBgn0032276	0	NA	NA	NA	NA	NA	NA	NA	NA
FBgn0051871	0	NA	NA	NA	NA	NA	CG31871	34463	CG31871
FBgn0040496	0.221584	-1.13659	4.99646	-0.22748	0.82005	NA	CG17104	34465	CG17104
FBgn0032280	0	NA	NA	NA	NA	NA	CG17105	34466	CG17105
FBgn0032281	0.289442	1.78961	4.98967	0.358662	0.719848	NA	CG17107	34467	CG17107
FBgn0032287	0	NA	NA	NA	NA	NA	CG6415	34474	CG6415
FBgn0032289	0	NA	NA	NA	NA	NA	CG6431	34476	CG6431
FBgn0032290	1169.19	-0.071133	0.180814	-0.393405	0.694021	0.999966	CG6443	34477	CG6443
FBgn0032291	190.32	-0.249723	0.314842	-0.793169	0.427679	0.999966	CG17118	34478	CG17118
FBgn0032293	1160.39	-0.137244	0.164805	-0.83277	0.404974	0.999966	Dpy-30L1	34480	CG6444
FBgn0032295	4911.41	0.19714	0.130978	1.50514	0.132288	0.800723	CG12299	34483	CG12299
FBgn0027550	7.25786	-0.679208	1.48971	-0.455934	0.648437	0.999966	CG6495	34486	CG6495
FBgn0015320	3296.73	0.0707821	0.140788	0.502756	0.615136	0.999966	Ubc2	34487	CG6720
FBgn0032297	119.542	0.199845	0.496933	0.402156	0.687569	0.999966	CG17124	34485	CG17124
FBgn0032296	2441	-0.175013	0.136004	-1.28682	0.198157	0.912748	CG6729	34484	CG6729
FBgn0032294	4.06828	-0.601342	1.97126	-0.305054	0.760325	NA	Vha16-5	34482	CG6737
FBgn0027868	13506.1	0.123656	0.119271	1.03677	0.299844	0.996826	Nup107	34481	CG6743
FBgn0032292	3115.52	-0.0429615	0.132554	-0.324105	0.745858	0.999966	EMC3	34479	CG6750
FBgn0024740	0	NA	NA	NA	NA	NA	Lip2	43980	CG17116
FBgn0023496	0	NA	NA	NA	NA	NA	Lip1	43973	CG7279
FBgn0032286	0	NA	NA	NA	NA	NA	CG7300	34472	CG7300
FBgn0032285	0	NA	NA	NA	NA	NA	CG17108	34471	CG17108
FBgn0032284	0.227893	-1.15703	4.995	-0.231637	0.81682	NA	CG7294	34470	CG7294
FBgn0032283	0	NA	NA	NA	NA	NA	CG7296	34469	CG7296
FBgn0032282	0	NA	NA	NA	NA	NA	CG7299	34468	CG7299
FBgn0032271	0.264498	1.72398	4.9942	0.345198	0.729946	NA	CG7329	34457	CG7329
FBgn0032269	2.5052	4.9207	2.9314	1.67862	0.0932261	NA	w-cup	34455	CG7363
FBgn0032262	382.432	0.232491	0.236133	0.984576	0.324832	0.999966	CG7384	34447	CG7384
FBgn0032299	0	NA	NA	NA	NA	NA	CG17127	34489	CG17127
FBgn0051870	0.289442	1.78961	4.98967	0.358662	0.719848	NA	CG31870	318993	CG31870
FBgn0032303	0	NA	NA	NA	NA	NA	CG6508	34493	CG6508
FBgn0032304	0	NA	NA	NA	NA	NA	CG17134	34494	CG17134
FBgn0027363	3808.08	0.146986	0.124707	1.17865	0.238538	0.946921	Stam	34505	CG6521
FBgn0032311	0	NA	NA	NA	NA	NA	CG12517	34506	CG12517
FBgn0032318	0	NA	NA	NA	NA	NA	CG14072	34513	CG14072
FBgn0032321	1570.11	-0.0235946	0.14607	-0.161529	0.871677	0.999966	YL-1	34516	CG4621
FBgn0032322	7.26252	0.585869	1.47308	0.397718	0.690838	0.999966	CG16743	34517	CG16743
FBgn0041781	5458.36	0.051713	0.119266	0.433595	0.664583	0.999966	SCAR	34519	CG4636
FBgn0026148	522.49	-0.32663	0.203879	-1.60208	0.109139	0.749581	CG12253	47730	CG12253
FBgn0026147	6201.39	0.0915524	0.120648	0.758842	0.447947	0.999966	TTLL4A	47729	CG16833
FBgn0040096	66.0191	0.264967	0.52196	0.507639	0.611706	0.999966	lectin-33A	53516	CG16834
FBgn0023415	2.081	1.03294	2.82971	0.365033	0.715087	NA	Acp32CD	34531	CG4605
FBgn0032331	9.27695	-0.337823	1.30113	-0.259638	0.795143	0.999966	CG14913	34532	CG14913
FBgn0040967	13.1197	-1.23169	1.12286	-1.09693	0.272673	0.983349	CG18666	50441	CG18666
FBgn0032330	2907.83	-0.0578696	0.159032	-0.363886	0.715943	0.999966	Samuel	34530	CG31868
FBgn0032329	1750.61	-0.0838787	0.1573	-0.533239	0.593868	0.999966	Art8	34528	CG16840
FBgn0015756	16086.7	-0.156281	0.148978	-1.04903	0.294166	0.995884	RpL9	34526	CG6141
FBgn0000146	630.016	0.239838	0.232224	1.03279	0.301704	0.997322	aub	34524	CG6137
FBgn0004872	240.086	1.14364	0.280377	4.07894	4.52407e-05	0.00195464	piwi	34521	CG6122
FBgn0010612	5068.36	-0.104816	0.14804	-0.708022	0.478932	0.999966	ATPsynG	46069	CG6105
FBgn0000018	888.5	-0.164425	0.179249	-0.917295	0.358988	0.999966	abo	44793	CG6093
FBgn0053129	24466.7	0.0985533	0.120016	0.821168	0.41155	0.999966	CG33129	34514	CG33129
FBgn0032315	0	NA	NA	NA	NA	NA	CG14069	34510	CG14069
FBgn0032314	0	NA	NA	NA	NA	NA	CG7309	34509	CG7309
FBgn0032313	0	NA	NA	NA	NA	NA	CG14070	34508	CG14070
FBgn0032312	0	NA	NA	NA	NA	NA	CG14071	34507	CG14071
FBgn0024227	5366.68	-0.228568	0.155329	-1.47151	0.141153	0.816097	aurB	34504	CG6620
FBgn0027453	1837.08	-0.105595	0.151248	-0.698159	0.485078	0.999966	Dnz1	34503	CG6627
FBgn0069354	265.027	0.245249	0.276812	0.885976	0.37563	0.999966	Porin2	34499	CG17137
FBgn0032305	5817.96	-0.23086	0.119565	-1.93083	0.0535039	0.51637	CG6700	34496	CG6700
FBgn0051869	53.2917	-0.630693	0.781929	-0.806586	0.419905	0.999966	CG31869	34490	CG31869
FBgn0032298	5228.38	0.133387	0.150564	0.885917	0.375662	0.999966	CG6724	34488	CG6724
FBgn0032335	0.264498	1.72398	4.9942	0.345198	0.729946	NA	CG14915	34536	CG14915
FBgn0032338	2.27893	-4.4838	3.40334	-1.31747	0.187682	NA	CG16854	34539	CG16854
FBgn0032339	2472.37	0.0441991	0.140724	0.314084	0.753457	0.999966	Wdr59	34540	CG4705
FBgn0041246	189.555	0.23319	0.342277	0.681289	0.495689	0.999966	Gr32a	34545	CG14916
FBgn0032348	6881.19	0.0504814	0.118102	0.42744	0.669059	0.999966	CG4751	34551	CG4751
FBgn0040211	8.05162	0.468258	1.37627	0.340236	0.733679	0.999966	hgo	34552	CG4779
FBgn0032354	1353.72	-0.070698	0.151513	-0.466614	0.640776	0.999966	CG4788	34559	CG4788
FBgn0032358	1124.55	-0.0337495	0.164399	-0.20529	0.837345	0.999966	Ppt2	34564	CG4851
FBgn0020270	2155.37	-0.218499	0.166029	-1.31603	0.188163	0.897672	mre11	34565	CG16928
FBgn0040232	11458.3	0.362624	0.117516	3.08575	0.00203039	0.0494166	cmet	53561	CG6392
FBgn0014076	0	NA	NA	NA	NA	NA	Vm32E	34558	CG16874
FBgn0032350	1374.98	0.147893	0.195627	0.755995	0.449652	0.999966	CG6287	34554	CG6287
FBgn0010197	8.1836	-1.18128	1.49821	-0.788457	0.43043	0.999966	Gyc32E	34553	CG33114
FBgn0051867	0	NA	NA	NA	NA	NA	CG31867	261614	CG31867
FBgn0028700	3323.99	-0.0818543	0.166717	-0.490976	0.623443	0.999966	RfC38	34550	CG6258
FBgn0032346	1596.04	0.101535	0.169297	0.599744	0.548677	0.999966	Csl4	34548	CG6249
FBgn0032345	143.449	0.293427	0.40714	0.720701	0.471093	0.999966	CG14921	34547	CG14921
FBgn0027582	11274.5	0.0352474	0.113629	0.310197	0.756412	0.999966	CG6230	34546	CG6230
FBgn0032343	940.967	-0.22041	0.225568	-0.977132	0.328504	0.999966	CG6201	34544	CG6201
FBgn0032341	6728.9	-0.0226478	0.117779	-0.192291	0.847515	0.999966	Reps	34542	CG6192
FBgn0032337	2.31553	4.8044	3.37874	1.42195	0.155041	NA	AstCC	34538	CG14920
FBgn0032336	0	NA	NA	NA	NA	NA	AstC	34537	CG14919
FBgn0000287	139.643	-1.20292	0.416031	-2.89142	0.00383505	0.0815826	salr	34568	CG4881
FBgn0003313	53.4371	-0.192963	0.565987	-0.340932	0.733155	0.999966	sala	34570	CG4922
FBgn0032362	71.5202	-0.229865	0.483248	-0.475668	0.634311	0.999966	spz4	34572	CG14928
FBgn0051706	0.221584	-1.13659	4.99646	-0.22748	0.82005	NA	CG31706	261621	CG31706
FBgn0028490	1544.74	0.311231	0.163225	1.90675	0.0565524	0.532873	CG31705	34577	CG31705
FBgn0032366	0	NA	NA	NA	NA	NA	CG14930	34576	CG14930
FBgn0032363	9663.64	0.203195	0.125177	1.62326	0.104533	0.737022	Dlg5	34573	CG6509
FBgn0032361	808.648	0.0431747	0.187324	0.230481	0.817718	0.999966	NA	NA	NA
FBgn0032360	0	NA	NA	NA	NA	NA	CG14926	34567	CG14926
FBgn0015400	1567.38	0.603297	0.159472	3.78308	0.000154902	0.00564278	kek2	34582	CG4977
FBgn0032371	1.594	-2.28274	3.61477	-0.631503	0.527712	NA	CG4983	34585	CG4983
FBgn0032372	0.528997	2.68387	4.89679	0.548088	0.583631	NA	CG4988	34586	CG4988
FBgn0032373	4.44045	-2.75988	2.2063	-1.25091	0.210967	0.92564	Vha100-5	34587	CG12602
FBgn0032374	12.9832	0.177441	1.11007	0.159847	0.873002	0.999966	CG14931	34588	CG14931
FBgn0032375	6.8216	-0.567883	1.53899	-0.368998	0.712129	0.999966	CG14932	34589	CG14932
FBgn0032378	6564.66	0.0416224	0.121072	0.343783	0.731009	0.999966	CycY	34593	CG14939
FBgn0020309	30791.7	0.0481	0.12275	0.391852	0.695167	0.999966	crol	34592	CG14938
FBgn0032377	416.288	-0.167062	0.310075	-0.538779	0.590039	0.999966	CG14937	34591	CG14937
FBgn0032376	22.2394	-0.344334	0.903755	-0.381003	0.703201	0.999966	Tsp33B	34590	CG14936
FBgn0032370	0.221584	-1.13659	4.99646	-0.22748	0.82005	NA	CG12307	34584	CG12307
FBgn0032368	6.78975	-0.538914	1.51635	-0.355401	0.722289	0.999966	spag4	34581	CG6589
FBgn0028412	14.3298	-0.829208	1.09194	-0.759389	0.44762	0.999966	Mst33A	34578	CG6541
FBgn0051704	0	NA	NA	NA	NA	NA	CG31704	318906	CG31704
FBgn0040968	0.264498	1.72398	4.9942	0.345198	0.729946	NA	CG14933	50442	CG14933
FBgn0032381	0	NA	NA	NA	NA	NA	Mal-B1	34597	CG14934
FBgn0032382	32.2492	-3.13761	0.804376	-3.90067	9.59259e-05	0.00376509	Mal-B2	34598	CG14935
FBgn0026392	0	NA	NA	NA	NA	NA	Or33a	34601	CG16960
FBgn0026391	0	NA	NA	NA	NA	NA	Or33b	34602	CG16961
FBgn0026390	0	NA	NA	NA	NA	NA	Or33c	34603	CG5006
FBgn0005664	0.289442	1.78961	4.98967	0.358662	0.719848	NA	Crys	34604	CG16963
FBgn0032385	0	NA	NA	NA	NA	NA	CG16964	34605	CG16964
FBgn0032387	66.536	-0.260591	0.526175	-0.495256	0.62042	0.999966	CG16965	34607	CG16965
FBgn0032390	2211.65	-0.0780378	0.14056	-0.555193	0.578762	0.999966	dgt2	34610	CG16969
FBgn0051866	194.109	0.0962871	0.311266	0.30934	0.757063	0.999966	Ada1-2	318992	CG31866
FBgn0051864	99.9112	0.121771	0.410906	0.296347	0.766965	0.999966	Qtzl	318990	CG31864
FBgn0051865	210.144	0.0661648	0.293224	0.225646	0.821477	0.999966	Ada1-1	318991	CG31865
FBgn0032393	2695.17	-0.225856	0.138002	-1.63661	0.101712	0.724976	Nfs1	34613	CG12264
FBgn0014019	11.2223	-0.451694	1.2122	-0.372623	0.709429	0.999966	Rh5	34615	CG5279
FBgn0010497	48.2445	0.218124	0.592319	0.368254	0.712684	0.999966	dmGlut	47253	CG5304
FBgn0042126	368.948	0.0381782	0.265569	0.14376	0.88569	0.999966	CG18788	59164	CG18788
FBgn0032402	1565.48	0.580998	0.157801	3.68183	0.000231562	0.00796675	PLCXD	34623	CG14945
FBgn0032404	3846.81	0.0994839	0.149318	0.666254	0.505249	0.999966	RpL7-like	34625	CG5317
FBgn0032406	0	NA	NA	NA	NA	NA	CG14947	34628	CG14947
FBgn0027505	3789.83	0.0797272	0.127343	0.626084	0.53126	0.999966	Rab3-GAP	34626	CG7061
FBgn0032401	395.328	0.294612	0.258929	1.13781	0.255201	0.961721	Plzf	34622	CG6792
FBgn0032400	8400.41	-0.299781	0.119929	-2.49966	0.0124311	0.202292	CG6770	34621	CG6770
FBgn0032399	181.754	-0.319282	0.314002	-1.01682	0.309241	0.999883	CG6785	34620	CG6785
FBgn0032398	2961.17	0.0489558	0.152093	0.32188	0.747544	0.999966	CG6766	34619	CG6766
FBgn0032397	9105.66	-0.0317988	0.116022	-0.274076	0.784027	0.999966	Tom70	34618	CG6756
FBgn0032395	2778.99	-0.104559	0.139362	-0.750273	0.453091	0.999966	Wdr81	34616	CG6734
FBgn0032394	2800.36	0.102357	0.150294	0.681044	0.495843	0.999966	Hacd1	34614	CG6746
FBgn0042125	402.957	0.00859523	0.231916	0.0370619	0.970436	0.999966	CG18787	59163	CG18787
FBgn0042127	62.9931	-0.0587876	0.511782	-0.114869	0.908549	0.999966	CG18789	317813	CG18789
FBgn0000588	1892.23	-0.0845373	0.142348	-0.59388	0.552593	0.999966	esc	34595	CG14941
FBgn0032407	2611.82	-0.0748494	0.153586	-0.487345	0.626014	0.999966	Pex19	34630	CG5325
FBgn0028707	733.06	0.175838	0.180823	0.97243	0.330837	0.999966	Mt2	34632	CG10692
FBgn0032409	2870.45	-0.110888	0.133187	-0.832578	0.405083	0.999966	Ced-12	34633	CG5336
FBgn0027081	21492.2	0.135615	0.121222	1.11873	0.263255	0.972864	ThrRS	45784	CG5353
FBgn0032414	475.594	-1.04315	0.220146	-4.73845	2.15357e-06	0.00013118	CG17211	34639	CG17211
FBgn0032416	0	NA	NA	NA	NA	NA	Gr33a	34641	CG17213
FBgn0051760	26.1802	3.24836	0.965021	3.36611	0.000762377	0.0220161	CG31760	34642	CG31760
FBgn0051861	0	NA	NA	NA	NA	NA	CG31861	318988	CG31861
FBgn0051860	0	NA	NA	NA	NA	NA	ZnT33D	326167	CG31860
FBgn0032419	59.2624	2.81071	0.587773	4.78196	1.73594e-06	0.000108104	CG17217	34644	CG17217
FBgn0032421	413.963	-0.548901	0.223004	-2.46139	0.0138399	0.221339	crok	34646	CG17218
FBgn0000114	7.03185	-0.081621	1.54428	-0.0528539	0.957848	0.999966	bru1	34648	CG31762
FBgn0051759	1631.15	0.0455785	0.156089	0.292003	0.770284	0.999966	CG31759	326158	CG31759
FBgn0051862	0	NA	NA	NA	NA	NA	CG31862	318989	CG31862
FBgn0032424	0	NA	NA	NA	NA	NA	CG17010	34650	CG17010
FBgn0032422	0.443167	-2.12409	4.89365	-0.434051	0.664251	NA	atilla	34647	CG6579
FBgn0032420	363.922	-0.0142657	0.238611	-0.0597865	0.952326	0.999966	CG6583	34645	CG6583
FBgn0032415	0	NA	NA	NA	NA	NA	rho-6	34640	CG17212
FBgn0015797	8215.11	-0.0250562	0.117927	-0.212473	0.831738	0.999966	Rab6	34636	CG6601
FBgn0029137	135.413	0.512009	0.366172	1.39827	0.162031	0.856293	Patsas	34634	CG6618
FBgn0032408	3194.74	0.0119902	0.156676	0.0765286	0.938999	0.999966	CG6712	34631	CG6712
FBgn0041195	0	NA	NA	NA	NA	NA	Pkd2	34651	CG6504
FBgn0032428	106.719	0.260888	0.456395	0.571628	0.567574	0.999966	CG6405	34654	CG6405
FBgn0032430	3455.24	-0.0273348	0.17729	-0.154181	0.877467	0.999966	CG6388	34656	CG6388
FBgn0020443	34610.5	0.0625493	0.12474	0.501439	0.616062	0.999966	eRF3	34658	CG6382
FBgn0032435	2.54214	0.858748	2.39425	0.358671	0.719841	NA	Oatp33Eb	34662	CG6417
FBgn0032437	5.12254	-0.676554	1.72973	-0.391133	0.695699	0.999966	CR17024	14462752	CR17024
FBgn0032439	0	NA	NA	NA	NA	NA	Ref2	34667	CG17031
FBgn0051858	8.71578	-1.16978	1.44614	-0.808893	0.418577	0.999966	t-cup	318986	CG31858
FBgn0032436	1.26161	0.883888	3.52387	0.250829	0.801946	NA	CG5418	34663	CG5418
FBgn0032434	8.39468	1.08636	1.37826	0.788211	0.430573	0.999966	CG5421	34661	CG5421
FBgn0032433	40.9477	-0.528589	0.649302	-0.814087	0.415595	0.999966	Oatp33Ea	34660	CG5427
FBgn0032431	354.095	-0.00755417	0.274432	-0.0275266	0.97804	0.999966	CG5435	34657	CG5435
FBgn0032429	2821.8	-0.29075	0.140038	-2.07623	0.0378726	0.419534	CG5446	34655	CG5446
FBgn0004394	25.8701	2.25786	0.883331	2.55607	0.0105862	0.17961	pdm2	34673	CG12287
FBgn0032445	709.487	-0.0238206	0.1925	-0.123744	0.901518	0.999966	CG6153	34675	CG6153
FBgn0032447	197.686	0.693502	0.305343	2.27123	0.0231333	0.305939	PICK1	34677	CG6167
FBgn0032451	2637.22	-0.594161	0.137411	-4.32395	1.53258e-05	0.000749283	spict	34681	CG12292
FBgn0032453	8210.22	-0.207119	0.137666	-1.5045	0.132453	0.800723	CG6180	34683	CG6180
FBgn0015399	850.7	-0.267896	0.245056	-1.0932	0.274305	0.985363	kek1	34688	CG12283
FBgn0032457	0	NA	NA	NA	NA	NA	CG15483	34687	CG15483
FBgn0032454	11474.2	0.100118	0.113651	0.880926	0.378358	0.999966	CG5787	34684	CG5787
FBgn0032452	188.815	0.0172543	0.311557	0.0553806	0.955835	0.999966	CG15484	34682	CG15484
FBgn0032450	2697.55	0.084603	0.155123	0.545394	0.585482	0.999966	CG5776	34680	CG5776
FBgn0032449	198.076	1.13815	0.314742	3.61615	0.000299019	0.00997955	CG17036	34679	CG17036
FBgn0032448	5.29486	0.184127	1.69186	0.108831	0.913337	0.999966	CG5781	34678	CG5781
FBgn0032446	713.766	0.174368	0.191332	0.911335	0.362119	0.999966	IFT43	34676	CG5780
FBgn0032444	43353.9	0.193183	0.122194	1.58095	0.113889	0.76099	CCT4	34674	CG5525
FBgn0032442	0.264498	1.72398	4.9942	0.345198	0.729946	NA	Nepl7	34671	CG15485
FBgn0040509	0	NA	NA	NA	NA	NA	ACXB	53427	CG17174
FBgn0040510	0	NA	NA	NA	NA	NA	ACXA	53432	CG17176
FBgn0040506	0	NA	NA	NA	NA	NA	ACXE	53426	CG17178
FBgn0032462	0	NA	NA	NA	NA	NA	CG16800	34693	CG16800
FBgn0032464	88.2484	0.090831	0.439224	0.206799	0.836167	0.999966	Vha68-3	34695	CG5075
FBgn0021796	12891.2	-0.0035716	0.112044	-0.0318766	0.97457	0.999966	Tor	47396	CG5092
FBgn0032470	0	NA	NA	NA	NA	NA	Ttc30	34702	CG5142
FBgn0028965	3601.62	0.0495483	0.130324	0.380194	0.703801	0.999966	A16	34700	CG9933
FBgn0032467	12974.1	0.0938364	0.113626	0.825837	0.408897	0.999966	CG9934	34699	CG9934
FBgn0032465	3394.29	-0.103159	0.126277	-0.816924	0.413972	0.999966	Yip1d1	34696	CG12404
FBgn0032471	0	NA	NA	NA	NA	NA	CG5122	34703	CG5122
FBgn0028410	4.12983	-0.226379	1.93789	-0.116817	0.907005	NA	Pk34A	34705	CG5182
FBgn0032473	100.261	0.188668	0.434608	0.43411	0.664209	0.999966	kmg	34706	CG5204
FBgn0024291	12918.7	-0.100671	0.132812	-0.757999	0.448452	0.999966	Sirt1	34708	CG5216
FBgn0032476	2478.26	0.137845	0.135093	1.02037	0.307551	0.999033	CG5439	34710	CG5439
FBgn0032477	1516.49	0.063324	0.170113	0.372246	0.70971	0.999966	CG5287	34711	CG5287
FBgn0032478	156.31	0.372316	0.346791	1.0736	0.283	0.989277	Rsph1	34712	CG5458
FBgn0032480	5600.2	-0.26723	0.131554	-2.03133	0.0422214	0.444616	Edem2	34714	CG5682
FBgn0032482	3261.44	-0.103847	0.146927	-0.70679	0.479697	0.999966	Pect	34716	CG5547
FBgn0004192	0.455786	-2.16092	4.89093	-0.441821	0.658619	NA	snRNA:U2:34ABb	3771927	CR31854
FBgn0032486	293.595	-0.29759	0.266476	-1.11676	0.264097	0.972864	mRF1	34720	CG5705
FBgn0032488	2801.51	-0.211613	0.136799	-1.5469	0.121888	0.779664	CG16812	34722	CG16812
FBgn0032490	5.67677	2.01878	1.74206	1.15885	0.246517	0.956533	CG16813	34724	CG16813
FBgn0032491	0.486082	0.28727	4.99316	0.0575327	0.954121	NA	CG16815	34725	CG16815
FBgn0032492	1.28655	0.922147	3.49857	0.263578	0.792105	NA	Prosalpha6T	34726	CG5648
FBgn0027586	0	NA	NA	NA	NA	NA	CG5867	34728	CG5867
FBgn0032494	0	NA	NA	NA	NA	NA	CG5945	34729	CG5945
FBgn0003935	0.221584	-1.13659	4.99646	-0.22748	0.82005	NA	snRNA:U5:34A	3772634	CR31853
FBgn0032495	0.227893	-1.15703	4.995	-0.231637	0.81682	NA	CG16820	34730	CG16820
FBgn0051851	0	NA	NA	NA	NA	NA	Naa20B	318982	CG31851
FBgn0032499	1849.16	-0.0676129	0.142758	-0.473618	0.635772	0.999966	Uvrag	34735	CG6116
FBgn0051729	6249.38	0.107749	0.128157	0.840756	0.400485	0.999966	CG31729	34736	CG31729
FBgn0032503	0	NA	NA	NA	NA	NA	CG16825	34739	CG16825
FBgn0032505	0	NA	NA	NA	NA	NA	CG16826	34741	CG16826
FBgn0032509	4342.16	-0.108934	0.15863	-0.686715	0.492262	0.999966	CG6523	34745	CG6523
FBgn0051852	2407.45	-0.0126108	0.144528	-0.0872549	0.930469	0.999966	Tap42	326166	CG31852
FBgn0051855	2796.63	-0.138353	0.147284	-0.939363	0.347544	0.999966	CG31855	318983	CG31855
FBgn0032513	3515.3	0.138491	0.126058	1.09863	0.27193	0.982243	CG6565	34749	CG6565
FBgn0025724	22335.4	0.081184	0.110897	0.732065	0.464129	0.999966	beta'COP	45757	CG6699
FBgn0032514	9739.54	0.0606264	0.123522	0.490813	0.623559	0.999966	CG9302	34750	CG9302
FBgn0032512	4405.85	0.326493	0.122828	2.65813	0.00785759	0.143824	Bdp1	34748	CG9305
FBgn0032511	5530.96	-0.203474	0.139237	-1.46135	0.143919	0.82072	ND-B22	34747	CG9306
FBgn0022069	14671.1	0.179708	0.113994	1.57647	0.114918	0.762948	Nnp-1	44391	CG12396
FBgn0032507	1.03467	0.339859	4.19817	0.0809542	0.935478	NA	CG9377	34743	CG9377
FBgn0032506	0.713975	-0.718341	4.5346	-0.158414	0.874131	NA	CG9395	34742	CG9395
FBgn0028406	1304.98	0.00779594	0.152681	0.0510602	0.959278	0.999966	Drep4	34734	CG9414
FBgn0051848	5.0038	0.566619	1.73717	0.326174	0.744293	0.999966	CG31848	318980	CG31848
FBgn0051730	0	NA	NA	NA	NA	NA	CG31730	318920	CG31730
FBgn0032493	0	NA	NA	NA	NA	NA	Mabi	34727	CG15479
FBgn0032489	20.3831	-0.899741	0.901707	-0.99782	0.318367	0.999966	CG15480	34723	CG15480
FBgn0032487	759.25	-0.0230822	0.256473	-0.0899987	0.928288	0.999966	Ski6	34721	CG15481
FBgn0032485	7201.23	0.169904	0.118542	1.43327	0.15178	0.837696	CG9426	34719	CG9426
FBgn0032484	0	NA	NA	NA	NA	NA	kek4	34718	CG9431
FBgn0004191	0.264498	1.72398	4.9942	0.345198	0.729946	NA	snRNA:U2:34ABa	3772392	CR31850
FBgn0032483	11.8018	-0.875087	1.15175	-0.759788	0.447381	0.999966	CG15482	34717	CG15482
FBgn0032481	2828.98	-0.124533	0.160883	-0.774055	0.438898	0.999966	CG16972	34715	CG16972
FBgn0032479	22179.5	-0.12435	0.118868	-1.04612	0.295504	0.995884	CG16974	34713	CG16974
FBgn0051849	786.838	-0.297719	0.1834	-1.62333	0.104519	0.737022	CG31849	318981	CG31849
FBgn0032475	14457.3	0.185307	0.123953	1.49498	0.13492	0.806843	Sfmbt	34709	CG16975
FBgn0032474	2411.33	-0.214566	0.143716	-1.49298	0.135441	0.806928	DnaJ-H	34707	CG9828
FBgn0040972	0	NA	NA	NA	NA	NA	CG16978	50446	CG16978
FBgn0032472	0	NA	NA	NA	NA	NA	CG9928	34704	CG9928
FBgn0032517	2611.38	0.0947366	0.135773	0.697756	0.48533	0.999966	CG7099	34753	CG7099
FBgn0032521	6268.21	0.0851509	0.117448	0.725012	0.468445	0.999966	CG7110	34757	CG7110
FBgn0032522	45.1601	-0.760841	0.713688	-1.06607	0.286392	0.993446	CG16848	34759	CG16848
FBgn0026760	0.973121	-1.25994	4.36703	-0.288513	0.772954	NA	Tehao	34761	CG7121
FBgn0028942	2.19244	1.92905	3.1087	0.620535	0.534906	NA	CG16852	34769	CG16852
FBgn0028941	8.05029	2.99263	1.50244	1.99184	0.0463885	0.473528	CG16853	34771	CG16853
FBgn0028546	2561.14	-0.271413	0.132544	-2.04772	0.0405871	0.434188	ics	34774	CG9031
FBgn0028513	87.1452	-0.330196	0.471936	-0.699663	0.484138	0.999966	CG9254	34773	CG9254
FBgn0023407	8350.6	0.354068	0.117343	3.01737	0.00254978	0.0595858	B4	34767	CG9239
FBgn0032530	4.43185	1.54504	1.89414	0.815696	0.414674	0.999966	CG9263	34770	CG9263
FBgn0028943	2.4014	1.3772	2.97161	0.463452	0.643041	NA	CG15638	34768	CG15638
FBgn0032525	0.455786	-2.16092	4.89093	-0.441821	0.658619	NA	Hsp60D	34763	CG16954
FBgn0032524	2657.7	0.119685	0.132314	0.904553	0.365702	0.999966	Hacd2	34762	CG9267
FBgn0032523	0	NA	NA	NA	NA	NA	CG16956	34760	CG16956
FBgn0003983	46.97	-0.320424	0.594808	-0.538702	0.590093	0.999966	Vm34Ca	34758	CG9271
FBgn0032520	15.9136	-0.37306	0.990974	-0.376458	0.706576	0.999966	CG10859	34756	CG10859
FBgn0032519	0.997107	0.318683	3.90753	0.0815563	0.935	NA	CG16957	34755	CG16957
FBgn0032518	23613.1	-0.0924179	0.151121	-0.611549	0.540836	0.999966	RpL24	34754	CG9282
FBgn0032516	1354.38	-0.00322435	0.154401	-0.0208829	0.983339	0.999966	Ing5	34752	CG9293
FBgn0028527	37.7581	0.205568	0.690981	0.297501	0.766084	0.999966	CG18507	34775	CG18507
FBgn0028848	0	NA	NA	NA	NA	NA	Gpo3	34776	CG7311
FBgn0051813	0	NA	NA	NA	NA	NA	nur	318957	CG31813
FBgn0028541	9990.96	0.0496328	0.11438	0.433929	0.66434	0.999966	TM9SF4	34778	CG7364
FBgn0051845	152.41	0.340854	0.344522	0.989354	0.32249	0.999966	asRNA:CR31845	12798199	CR31845
FBgn0024846	5075.44	0.0064317	0.122329	0.0525771	0.958069	0.999966	p38b	34780	CG7393
FBgn0028539	11407.5	0.0804337	0.116441	0.690769	0.48971	0.999966	Eato	34783	CG31731
FBgn0028931	244.245	-0.63284	0.286532	-2.20862	0.0272013	0.335412	CG16863	34784	CG16863
FBgn0028538	4694.54	0.294103	0.121856	2.41353	0.015799	0.239282	Sec71	34785	CG7578
FBgn0027844	144.311	0.0533215	0.354331	0.150485	0.880382	0.999966	CAH1	34786	CG7820
FBgn0028919	883.394	0.143148	0.176062	0.813055	0.416187	0.999966	CG16865	34788	CG16865
FBgn0001965	7366.5	0.0812371	0.145181	0.559557	0.575782	0.999966	Sos	34790	CG7793
FBgn0015271	939.428	0.0127189	0.178656	0.0711918	0.943245	0.999966	Orc5	34794	CG7833
FBgn0026373	1909.88	0.0204505	0.174087	0.117473	0.906485	0.999966	RpII33	34796	CG7885
FBgn0028509	5221.84	0.998545	0.141478	7.05797	1.68955e-12	2.29676e-10	CenG1A	34803	CG31811
FBgn0028534	2.61	1.49905	2.56667	0.584046	0.559189	NA	CG7916	34800	CG7916
FBgn0028533	3.33032	-1.04664	2.12362	-0.492858	0.622113	NA	CG7953	34801	CG7953
FBgn0028532	1.42226	4.10187	3.69791	1.10924	0.267327	NA	CG7968	34802	CG7968
FBgn0012037	76.5391	0.145325	0.518809	0.280112	0.779391	0.999966	Ance	34805	CG8827
FBgn0032535	0.264498	1.72398	4.9942	0.345198	0.729946	NA	Ance-2	34806	CG16869
FBgn0025115	0	NA	NA	NA	NA	NA	Acyp	34807	CG16870
FBgn0028544	0.911573	-3.16175	4.8381	-0.653511	0.513427	NA	Vajk3	34812	CG16884
FBgn0028938	1.15777	3.80414	4.4159	0.861463	0.388983	NA	Vajk1	34809	CG16886
FBgn0019890	13132.6	0.0761679	0.114235	0.666765	0.504922	0.999966	Smg5	34804	CG8954
FBgn0028920	0.578883	2.80206	4.88807	0.573245	0.566479	NA	CG8997	34799	CG8997
FBgn0053306	2.49989	-0.223143	2.6205	-0.0851525	0.93214	NA	CG33306	2768915	CG33306
FBgn0053307	13.1598	2.66369	1.16469	2.28704	0.0221938	0.298156	CG33307	2768914	CG33307
FBgn0001961	8418.77	-0.143898	0.115698	-1.24374	0.213595	0.928606	Arpc1	34793	CG8978
FBgn0004406	3754.93	0.15792	0.133436	1.18349	0.236614	0.946921	tam	34792	CG8987
FBgn0032533	92.4967	0.0108571	0.432649	0.0250945	0.97998	0.999966	CG16888	34789	CG16888
FBgn0028658	464.211	-0.0313974	0.25345	-0.12388	0.90141	0.999966	Adat1	34787	CG16889
FBgn0028932	1337.97	-0.18841	0.157099	-1.19931	0.230409	0.941484	CG16890	34781	CG16890
FBgn0028847	0	NA	NA	NA	NA	NA	CG9014	34777	CG9014
FBgn0051814	0.221584	-1.13659	4.99646	-0.22748	0.82005	NA	DIP-kappa	318958	CG31814
FBgn0027929	13.5357	-3.89968	1.42321	-2.74005	0.00614301	0.118882	NimB1	34813	CG33119
FBgn0028936	6.48902	-5.99466	2.15155	-2.7862	0.00533303	0.107112	NimB5	34815	CG16873
FBgn0028940	23.7487	-2.90304	0.9283	-3.12726	0.00176444	0.0441982	Cyp28a5	34817	CG8864
FBgn0028939	67.5403	-2.33597	0.546363	-4.27548	1.90724e-05	0.000904682	NimC2	34818	CG18146
FBgn0027348	0.818438	3.3087	4.62084	0.716039	0.473967	NA	bgm	44117	CG4501
FBgn0028519	4.28672	-1.98956	2.42852	-0.819249	0.412644	0.999966	NA	NA	NA
FBgn0028875	1.20637	-0.345334	3.58598	-0.0963013	0.923281	NA	nAChRalpha5	34826	CG32975
FBgn0051769	0	NA	NA	NA	NA	NA	CG31769	318934	CG31769
FBgn0028526	0	NA	NA	NA	NA	NA	CG15293	34828	CG15293
FBgn0028872	0.227893	-1.15703	4.995	-0.231637	0.81682	NA	CG18095	34823	CG18095
FBgn0051840	0.966812	-1.25061	4.0007	-0.312598	0.754586	NA	lncRNA:CR31840	19835558	CR31840
FBgn0001967	11.0197	-0.405442	1.19384	-0.339612	0.734149	0.999966	NimC3	48772	CG16880
FBgn0028909	0	NA	NA	NA	NA	NA	tRNA:Gln-CTG-4-1	3771814	CR31838
FBgn0003255	1871.61	-1.04561	0.16385	-6.38155	1.75303e-10	1.97384e-08	rk	34819	CG8930
FBgn0028430	3.45375	-2.44493	2.32481	-1.05167	0.292951	NA	He	117464	CG31770
FBgn0028542	13.348	-4.5053	1.4971	-3.00935	0.00261805	0.0609258	NimB4	34814	CG33115
FBgn0028543	11.5147	-3.18777	1.42192	-2.24188	0.0249688	0.320285	NimB2	260645	CG31839
FBgn0052971	87.0992	0.11916	0.500297	0.238179	0.811742	0.999966	CG32971	318271	CG32971
FBgn0028916	8607.67	0.838146	0.146709	5.71298	1.11015e-08	1.05768e-06	CG33090	34835	CG33090
FBgn0028531	53.962	0.523067	0.610885	0.856244	0.391863	0.999966	CG15286	34834	CG15286
FBgn0015791	3235.65	0.111965	0.134277	0.833837	0.404373	0.999966	Rab14	34840	CG4212
FBgn0001970	1196.3	0.130568	0.160054	0.815777	0.414628	0.999966	Pgant35A	48775	CG7480
FBgn0028844	1.5574	-3.93622	3.57009	-1.10255	0.270221	NA	CG15283	50454	CG15283
FBgn0028871	4.98177	0.818522	2.01058	0.407108	0.683929	0.999966	Cpr35B	34846	CG3474
FBgn0004858	1280.44	0.0722358	0.156165	0.46256	0.64368	0.999966	elB	34844	CG4220
FBgn0020258	4.38296	-0.379233	1.8528	-0.204682	0.837821	0.999966	ppk	34843	CG3478
FBgn0028530	1521.94	-0.200676	0.147553	-1.36003	0.173821	0.872735	mTTF	34837	CG18124
FBgn0005771	14168.5	0.0487358	0.115756	0.421022	0.673739	0.999966	noc	34847	CG4491
FBgn0028882	0	NA	NA	NA	NA	NA	tRNA:Pro-AGG-1-1	3772076	CR31985
FBgn0028912	0.221584	-1.13659	4.99646	-0.22748	0.82005	NA	tRNA:Pro-AGG-1-2	3771762	CR31983
FBgn0028910	0	NA	NA	NA	NA	NA	tRNA:Pro-AGG-1-4	3772320	CR31984
FBgn0028855	1.08991	1.95036	4.18196	0.466374	0.640948	NA	CG15282	34853	CG15282
FBgn0028911	0	NA	NA	NA	NA	NA	tRNA:Pro-AGG-1-3	3771997	CR31979
FBgn0028913	0.55394	2.74396	4.89227	0.560876	0.574882	NA	CG3473	34849	CG3473
FBgn0011866	0	NA	NA	NA	NA	NA	tRNA:Gly-GCC-2-1	3772331	CR31980
FBgn0011865	0	NA	NA	NA	NA	NA	tRNA:Gly-GCC-1-7	3772021	CR31981
FBgn0011864	0	NA	NA	NA	NA	NA	tRNA:Gly-GCC-1-6	3771867	CR31982
FBgn0011863	0	NA	NA	NA	NA	NA	tRNA:Gly-GCC-1-5	3772636	CR31978
FBgn0051835	0	NA	NA	NA	NA	NA	CG31835	318972	CG31835
FBgn0028870	0	NA	NA	NA	NA	NA	CG4691	34856	CG4691
FBgn0028838	0	NA	NA	NA	NA	NA	CSN1a	34857	CG4697
FBgn0028868	0	NA	NA	NA	NA	NA	CG4701	34858	CG4701
FBgn0028887	2.02609	4.6117	3.54698	1.30018	0.19354	NA	CG3491	34870	CG3491
FBgn0013301	0.264498	1.72398	4.9942	0.345198	0.729946	NA	ProtB	34867	CG4478
FBgn0013300	0	NA	NA	NA	NA	NA	ProtA	34866	CG4479
FBgn0032554	0	NA	NA	NA	NA	NA	CG15278	34865	CG15278
FBgn0032553	0	NA	NA	NA	NA	NA	CG4480	34864	CG4480
FBgn0028886	2.49354	3.32263	2.82349	1.17678	0.239283	NA	CG15279	34863	CG15279
[truncated: 15,495 more rows]

## Sheet: DEGs
	baseMean	log2FoldChange	lfcSE	stat	pvalue	padj	Symbol	EntrezID	FlybaseCG
FBgn0262811	269.53	11.671	1.46777	7.95155	1.8419e-15	3.47995e-13	CG43182	12798293	CG43182
FBgn0004034	207.109	11.2905	1.47379	7.66084	1.84718e-14	3.16777e-12	y	30980	CG3757
FBgn0266365	68.0674	8.23527	1.58643	5.19107	2.0909e-07	1.6074e-05	lncRNA:CR45013	19835288	CR45013
FBgn0002561	18.6942	7.8201	1.72388	4.53633	5.7241e-06	0.000315874	l(1)sc	30983	CG3839
FBgn0260746	2111.91	7.29387	0.955163	7.63626	2.23615e-14	3.77673e-12	Ect3	41457	CG3132
FBgn0034139	43.0687	5.97978	1.04334	5.73136	9.96306e-09	9.57398e-07	CG4927	36852	CG4927
FBgn0264815	573.633	5.11789	1.18912	4.30394	1.67789e-05	0.000802723	Pde1c	34594	CG44007
FBgn0087002	487.961	5.0447	0.365401	13.806	2.34656e-43	2.37792e-40	apolpp	43827	CG11064
FBgn0051632	32.5268	4.80357	0.943345	5.09206	3.54189e-07	2.61235e-05	sens-2	33957	CG31632
FBgn0041087	1189.76	4.62819	0.20753	22.3013	3.58846e-110	1.33335e-106	wun2	53558	CG8805
FBgn0036496	28.7153	4.61193	0.993941	4.64005	3.48327e-06	0.000202489	cocoon	39665	CG7804
FBgn0263980	464.83	4.50657	0.281563	16.0056	1.16802e-57	1.62748e-54	Stacl	5740318	CG43729
FBgn0031258	329.662	4.25297	0.372927	11.4043	3.97948e-30	2.3347e-27	CG4297	33222	CG4297
FBgn0032774	166.008	4.20317	0.399132	10.5308	6.23177e-26	2.77862e-23	CG17549	35212	CG17549
FBgn0052475	527.449	3.7859	0.295664	12.8047	1.54265e-37	1.32276e-34	mthl8	38013	CG32475
FBgn0052364	160.804	3.72908	0.41699	8.94286	3.79227e-19	1.05681e-16	tut	317996	CG32364
FBgn0052816	206.374	3.69575	0.372488	9.9218	3.34663e-23	1.16578e-20	CG32816	318225	CG32816
FBgn0033579	160.402	3.67052	0.403993	9.08561	1.03117e-19	3.02487e-17	CG13229	36168	CG13229
FBgn0039098	100.184	3.47125	0.488689	7.10319	1.21912e-12	1.76487e-10	GILT3	42787	CG13822
FBgn0039099	145.831	3.40813	0.400099	8.51823	1.62015e-17	3.68568e-15	GILT2	42788	CG10157
FBgn0039972	2168.22	3.29306	0.185023	17.798	7.31741e-71	1.35945e-67	Marf1	49895	CG17018
FBgn0260767	58.2513	3.1101	0.637742	4.87674	1.07854e-06	7.07206e-05	CG42565	37598	CG42565
FBgn0034758	58.2513	3.1101	0.637742	4.87674	1.07854e-06	7.07206e-05	CG13510	37596	CG13510
FBgn0034759	58.2513	3.1101	0.637742	4.87674	1.07854e-06	7.07206e-05	CG13511	37597	CG13511
FBgn0003996	61131.7	2.99568	0.110207	27.1822	1.05375e-162	5.87307e-159	w	31271	CG2759
FBgn0038720	67.9916	2.93698	0.557697	5.26627	1.39224e-07	1.11649e-05	CG6231	42339	CG6231
FBgn0032419	59.2624	2.81071	0.587773	4.78196	1.73594e-06	0.000108104	CG17217	34644	CG17217
FBgn0260660	201.958	2.72426	0.329192	8.27559	1.27825e-16	2.63864e-14	Mp	38769	CG42543
FBgn0052225	242.713	2.70307	0.302686	8.93026	4.24997e-19	1.15547e-16	CG32225	317926	CG32225
FBgn0051721	277.81	2.45377	0.278663	8.80551	1.30255e-18	3.29989e-16	Trim9	34453	CG31721
FBgn0039039	498.7	2.32519	0.239329	9.71547	2.5904e-22	8.02089e-20	lmd	42717	CG4677
FBgn0034098	2690.67	2.24218	0.165871	13.5176	1.23187e-41	1.1443e-38	krimp	36804	CG15707
FBgn0052057	332.728	2.15526	0.288324	7.47511	7.71406e-14	1.26454e-11	dpr10	39180	CG32057
FBgn0086251	411.964	2.02393	0.231377	8.74731	2.18499e-18	5.41246e-16	del	35380	CG9252
FBgn0031220	117.625	1.98727	0.443824	4.47761	7.54847e-06	0.000406487	CG4822	33170	CG4822
FBgn0003159	549.261	1.93752	0.272489	7.11045	1.15665e-12	1.69647e-10	CG2841	44529	CG2841
FBgn0032006	2981.73	1.93043	0.131443	14.6864	7.88123e-49	8.7852e-46	Pvr	34127	CG8222
FBgn0023524	207.385	1.92943	0.303968	6.34748	2.18869e-10	2.43974e-08	CG3078	31211	CG3078
FBgn0016123	170.084	1.9269	0.398739	4.83249	1.34835e-06	8.73839e-05	Alp4	43671	CG1462
FBgn0038498	1041.55	1.87682	0.189134	9.92325	3.2985e-23	1.16578e-20	beat-IIa	42086	CG14334
FBgn0264679	1176.53	1.83433	0.254014	7.22136	5.14684e-13	7.85916e-11	asRNA:CR43964	14462604	CR43964
FBgn0034390	1292.95	1.82406	0.250308	7.28727	3.16302e-13	4.89696e-11	CG15093	37166	CG15093
FBgn0037057	433.543	1.81297	0.230278	7.87295	3.46372e-15	6.32952e-13	CG10512	40339	CG10512
FBgn0040823	177.731	1.65628	0.366706	4.51665	6.28267e-06	0.00034499	dpr6	50296	CG14162
FBgn0002973	3428.43	1.63236	0.138903	11.7518	6.9141e-32	4.53362e-29	numb	34263	CG3779
FBgn0034365	447.745	1.60551	0.269123	5.96573	2.43547e-09	2.58554e-07	CG5335	37140	CG5335
FBgn0032213	590.303	1.59209	0.217041	7.33542	2.21021e-13	3.47004e-11	CG5390	34383	CG5390
FBgn0261244	599.629	1.58895	0.241742	6.57293	4.9335e-11	5.85039e-09	inaE	32343	CG33174
FBgn0035699	296.629	1.51304	0.282184	5.3619	8.2349e-08	6.90184e-06	CG13300	38730	CG13300
FBgn0037974	740.925	1.50967	0.215066	7.01958	2.22543e-12	2.9532e-10	CG12224	41453	CG12224
FBgn0035539	538.289	1.45847	0.244782	5.95823	2.54992e-09	2.68151e-07	slow	38540	CG7447
FBgn0010039	1699.04	1.45667	0.178636	8.15436	3.51038e-16	6.86495e-14	GstD3	48336	CG4381
FBgn0025878	351.273	1.43591	0.277447	5.17545	2.27362e-07	1.71243e-05	wrapper	37555	CG10382
FBgn0023441	405.978	1.37204	0.271666	5.05048	4.407e-07	3.14903e-05	fus	44095	CG8205
FBgn0011705	186.074	1.36078	0.313578	4.33953	1.42787e-05	0.000711167	rost	34222	CG9552
FBgn0031974	311.543	1.34716	0.288039	4.67701	2.91087e-06	0.00017168	CG12560	34092	CG12560
FBgn0267585	316.498	1.32283	0.276425	4.78548	1.70577e-06	0.000106821	lncRNA:dntRL	26067251	CR45923
FBgn0033584	786.935	1.31907	0.23296	5.66222	1.49424e-08	1.38803e-06	CG7737	36174	CG7737
FBgn0015614	1698.71	1.30651	0.153462	8.51362	1.68588e-17	3.75849e-15	CanB2	46456	CG11217
FBgn0002931	1929.39	1.25415	0.175065	7.1639	7.84132e-13	1.18118e-10	net	45339	CG11450
FBgn0000636	503.222	1.2423	0.221815	5.60062	2.13584e-08	1.93562e-06	Fas3	35097	CG5803
FBgn0010226	6237.53	1.23446	0.120231	10.2674	9.88162e-25	3.79829e-22	GstS1	36927	CG8938
FBgn0033697	413.521	1.23435	0.231327	5.33594	9.50486e-08	7.8482e-06	Cyp6t3	36318	CG8457
FBgn0034126	1023.81	1.23186	0.24835	4.96018	7.04262e-07	4.84593e-05	jtb	36838	CG4398
FBgn0029896	653.359	1.22298	0.274628	4.45322	8.45928e-06	0.000446899	CG3168	31612	CG3168
FBgn0267798	509.813	1.21576	0.249166	4.87931	1.06458e-06	7.07206e-05	lncRNA:CR46123	26067439	CR46123
FBgn0030796	423.499	1.21382	0.231723	5.23823	1.6212e-07	1.28167e-05	CG4829	32672	CG4829
FBgn0266327	449.43	1.19489	0.23004	5.19429	2.05508e-07	1.59083e-05	asRNA:CR44992	19836107	CR44992
FBgn0031678	802.416	1.15748	0.253812	4.56039	5.10577e-06	0.000286	Nepl3	326172	CG31918
FBgn0036770	499.483	1.1553	0.23143	4.992	5.97557e-07	4.18929e-05	Prestin	39996	CG5485
FBgn0015600	2405.97	1.14812	0.167441	6.85685	7.03938e-12	9.0193e-10	toc	33526	CG9660
FBgn0052027	564.924	1.14678	0.230758	4.9696	6.70909e-07	4.64511e-05	lncRNA:CR32027	12797935	CR32027
FBgn0032076	314.671	1.12199	0.249911	4.48955	7.1373e-06	0.000386211	Argl	3771738	CG9510
FBgn0003886	2137.69	1.10253	0.140245	7.8615	3.79564e-15	6.8242e-13	alphaTub85E	41183	CG9476
FBgn0034356	1496.64	1.09316	0.202647	5.39441	6.87476e-08	5.84012e-06	Pepck2	37130	CG10924
FBgn0000044	15710.6	1.08774	0.137496	7.91104	2.55244e-15	4.74202e-13	Act57B	37368	CG10067
FBgn0004914	7750.7	1.08145	0.14074	7.684	1.54191e-14	2.68558e-12	Hnf4	44544	CG9310
FBgn0028563	2757.71	1.07645	0.152342	7.06603	1.59424e-12	2.24949e-10	sut1	35774	CG8714
FBgn0065059	1598.77	1.06967	0.160647	6.65856	2.7652e-11	3.3504e-09	snoRNA:660	3772182	CR33780
FBgn0016984	4066.68	1.03796	0.150977	6.87496	6.20086e-12	8.03733e-10	sktl	37356	CG9985
FBgn0038494	13524.1	1.03313	0.117206	8.81465	1.20062e-18	3.11239e-16	beat-IIb	42082	CG4135
FBgn0034636	607.868	1.01598	0.227995	4.45615	8.34465e-06	0.000445061	twz	37456	CG10440
FBgn0260795	948.53	1.01497	0.173782	5.8405	5.20435e-09	5.22638e-07	NaPi-III	39255	CG42575
FBgn0028509	5221.84	0.998545	0.141478	7.05797	1.68955e-12	2.29676e-10	CenG1A	34803	CG31811
FBgn0003483	821.644	0.98093	0.185126	5.29872	1.16617e-07	9.48854e-06	spn-E	41919	CG3158
FBgn0014427	1511.7	0.971656	0.164451	5.90848	3.45271e-09	3.56364e-07	CG11899	46391	CG11899
FBgn0039178	581.424	0.944582	0.196946	4.79615	1.61743e-06	0.000103026	CG6356	42893	CG6356
FBgn0033051	614.478	0.938594	0.213163	4.40318	1.06676e-05	0.00055052	Strica	35528	CG7863
FBgn0024189	1525.37	0.898626	0.160663	5.59323	2.22885e-08	2.00363e-06	sns	44097	CG33141
FBgn0016061	11340.8	0.894261	0.136425	6.55496	5.56561e-11	6.53051e-09	side	43300	CG31062
FBgn0023094	1706.13	0.890427	0.147193	6.0494	1.45389e-09	1.55832e-07	cyc	40162	CG8727
FBgn0039938	8101.37	0.876671	0.124182	7.05959	1.66998e-12	2.29676e-10	Sox102F	43844	CG11153
FBgn0086365	4086.04	0.87107	0.127334	6.84084	7.87285e-12	9.86053e-10	Orct2	42890	CG13610
FBgn0030847	796.639	0.852858	0.193104	4.41658	1.00277e-05	0.000522016	CG12991	32734	CG12991
FBgn0015776	5439.35	0.845782	0.119796	7.06017	1.66297e-12	2.29676e-10	nrv1	33952	CG9258
FBgn0031489	1120.66	0.845512	0.175719	4.81173	1.49633e-06	9.58597e-05	CG17224	33510	CG17224
FBgn0028916	8607.67	0.838146	0.146709	5.71298	1.11015e-08	1.05768e-06	CG33090	34835	CG33090
FBgn0019662	2043.79	0.801368	0.160628	4.98896	6.07046e-07	4.22921e-05	qm	38816	CG8593
FBgn0011232	2038.24	0.784667	0.148143	5.29668	1.17927e-07	9.52562e-06	scat	47942	CG3766
FBgn0015919	6595.14	0.784319	0.145423	5.39335	6.91572e-08	5.84012e-06	caup	39440	CG10605
FBgn0034859	3236.7	0.77738	0.139874	5.55771	2.73336e-08	2.39912e-06	CG3520	37708	CG3520
FBgn0010473	6226.96	0.768964	0.162577	4.72986	2.24676e-06	0.000135376	tutl	46015	CG15427
FBgn0037853	1923.44	0.76866	0.168486	4.56215	5.06333e-06	0.000285055	CG14696	41317	CG14696
FBgn0032156	896.955	0.763996	0.177286	4.30939	1.63703e-05	0.000786552	CG13124	34310	CG13124
FBgn0051755	1762.62	0.754335	0.152863	4.93471	8.02693e-07	5.45587e-05	SoYb	34331	CG31755
FBgn0031360	1673.09	0.74781	0.157521	4.74735	2.06096e-06	0.000126925	CG31937	326177	CG31937
FBgn0053556	2548.64	0.741142	0.141372	5.24251	1.58408e-07	1.26127e-05	form3	3346238	CG33556
FBgn0034723	10265.6	0.727516	0.153678	4.73404	2.20098e-06	0.000133339	CG13506	37556	CG13506
FBgn0029082	34702.1	0.713286	0.140274	5.08495	3.67721e-07	2.67908e-05	hbs	44129	CG7449
FBgn0010246	1023.93	0.712955	0.164855	4.32474	1.52709e-05	0.000749283	Myo61F	38153	CG9155
FBgn0261545	3385.54	0.708624	0.139845	5.06723	4.03655e-07	2.92178e-05	CG42663	36403	CG42663
FBgn0035811	2988.71	0.699285	0.156988	4.45439	8.41334e-06	0.000446588	Mcad	38864	CG12262
FBgn0035770	1319.33	0.675781	0.152899	4.41978	9.88e-06	0.000517053	pst	38818	CG8588
FBgn0033504	1780.02	0.669022	0.147387	4.53923	5.64598e-06	0.000313113	CAP	36084	CG18408
FBgn0024288	5494.15	0.651871	0.121677	5.35739	8.44345e-08	7.02382e-06	Sox100B	45039	CG15552
FBgn0034420	3630.72	0.651646	0.125758	5.18176	2.19799e-07	1.67245e-05	CG10737	37202	CG10737
FBgn0030662	8480.02	0.650513	0.12738	5.10686	3.27555e-07	2.43417e-05	CG9220	32497	CG9220
FBgn0052311	6287.12	0.620163	0.118851	5.21798	1.8088e-07	1.40998e-05	zormin	2769001	CG33484
FBgn0016078	2595.78	0.620066	0.142698	4.34531	1.39081e-05	0.000698349	wun	35966	CG8804
FBgn0028990	2430.65	0.615088	0.13763	4.46914	7.85352e-06	0.000420881	Spn27A	45815	CG11331
FBgn0030049	8745.3	0.608878	0.131185	4.64137	3.46114e-06	0.000202489	Trf4-1	31795	CG11265
FBgn0262473	24798.3	0.598182	0.126742	4.71968	2.3622e-06	0.000141567	Tl	43222	CG5490
FBgn0039207	9418.2	0.596626	0.119013	5.01314	5.35499e-07	3.77798e-05	CG5789	42928	CG5789
FBgn0001248	17968.2	0.594707	0.116816	5.09098	3.56219e-07	2.61235e-05	Idh	44291	CG7176
FBgn0035812	4809.7	0.582686	0.125585	4.63978	3.48774e-06	0.000202489	CG7457	38865	CG7457
FBgn0284408	92122.1	0.572334	0.120742	4.74012	2.13589e-06	0.000130817	trol	45320	CG33950
FBgn0003082	3856.3	0.559575	0.126091	4.43788	9.08479e-06	0.00047768	phr	35735	CG11205
FBgn0087007	21083.8	0.551654	0.122326	4.50969	6.49219e-06	0.000354747	bbg	39583	CG42230
FBgn0010051	3950.03	0.550276	0.125649	4.37948	1.18963e-05	0.000608295	Itpr	40664	CG1063
FBgn0011817	10161.4	0.544138	0.127312	4.27404	1.91963e-05	0.000906702	nmo	38890	CG7892
FBgn0011592	14791.8	0.504596	0.112231	4.49607	6.92213e-06	0.000376395	fra	36377	CG8581
FBgn0085400	8436.1	-0.497309	0.1153	-4.31316	1.60937e-05	0.000779984	side-V	37679	CG34371
FBgn0000557	85158	-0.525513	0.110062	-4.77469	1.79984e-06	0.00011146	eEF1alpha2	43736	CG1873
FBgn0004449	29002.1	-0.559974	0.116822	-4.79339	1.63989e-06	0.000103863	Ten-m	40464	CG5723
FBgn0032451	2637.22	-0.594161	0.137411	-4.32395	1.53258e-05	0.000749283	spict	34681	CG12292
FBgn0051163	46252.8	-0.602126	0.115261	-5.22405	1.75056e-07	1.37419e-05	SKIP	42601	CG31163
FBgn0035132	2758.23	-0.620923	0.135785	-4.57283	4.81173e-06	0.000272266	mthl10	38057	CG17061
FBgn0265191	1916.5	-0.625209	0.143761	-4.34894	1.368e-05	0.00069314	Gyg	37419	CG44244
FBgn0037890	2343.37	-0.630469	0.134739	-4.67919	2.88013e-06	0.00017077	CG17734	41359	CG17734
FBgn0035160	2617.07	-0.639476	0.133493	-4.79033	1.66504e-06	0.00010486	hng3	38090	CG13897
FBgn0000064	3401.22	-0.646323	0.126459	-5.11092	3.20594e-07	2.39843e-05	Ald1	43183	CG6058
FBgn0029088	4390.53	-0.662566	0.13462	-4.92174	8.57767e-07	5.79486e-05	disp	44274	CG2019
FBgn0053531	1948.35	-0.700849	0.142	-4.93555	7.99238e-07	5.45587e-05	Ddr	3346209	CG33531
FBgn0031001	1665.96	-0.722899	0.166592	-4.33934	1.4291e-05	0.000711167	CG7884	32914	CG7884
FBgn0053207	2795.03	-0.74666	0.148255	-5.03631	4.74588e-07	3.36957e-05	pxb	41899	CG33207
FBgn0038740	1335.99	-0.752057	0.159493	-4.71529	2.41367e-06	0.000143878	CG4562	42362	CG4562
FBgn0002775	1396.53	-0.752651	0.165628	-4.54424	5.51345e-06	0.000307292	msl-3	38779	CG8631
FBgn0038788	1010.58	-0.763657	0.166845	-4.57705	4.71568e-06	0.000268193	Sirt2	42414	CG5085
FBgn0267624	4000	-0.76801	0.13476	-5.69911	1.20431e-08	1.13767e-06	lncRNA:CR45962	26067289	CR45962
FBgn0001168	5652.94	-0.817388	0.15396	-5.30909	1.10176e-07	9.03038e-06	h	38995	CG6494
FBgn0036316	772.498	-0.844561	0.183242	-4.609	4.04613e-06	0.000232485	CG10960	39458	CG10960
FBgn0004198	9857.64	-0.847807	0.131432	-6.45053	1.11462e-10	1.28089e-08	ct	44540	CG11387
FBgn0026409	11579.8	-0.8523	0.134672	-6.32871	2.47212e-10	2.72839e-08	Mpcp2	39587	CG4994
FBgn0032233	2453.75	-0.852738	0.151828	-5.61646	1.94912e-08	1.79561e-06	dpr19	34408	CG13140
FBgn0259238	1504.31	-0.865415	0.14942	-5.79183	6.96219e-09	6.86792e-07	CG42336	36205	CG42336
FBgn0033875	1295.09	-0.878396	0.158367	-5.5466	2.91279e-08	2.53663e-06	CG6357	36532	CG6357
FBgn0259936	1287.93	-0.895738	0.154431	-5.80024	6.62216e-09	6.59082e-07	Uhg3	3772557	CR32957
FBgn0027528	3066.93	-0.92452	0.191027	-4.83974	1.3001e-06	8.475e-05	goe	32660	CG9634
FBgn0033483	4023.28	-0.931516	0.184394	-5.05176	4.37768e-07	3.14826e-05	egr	36054	CG12919
FBgn0001085	8186.38	-0.946006	0.125485	-7.53877	4.74412e-14	7.89294e-12	fz	45307	CG17697
FBgn0051146	6898.02	-0.953751	0.116741	-8.16977	3.0898e-16	6.15035e-14	Nlg1	40913	CG31146
FBgn0026239	7467.11	-0.966071	0.13132	-7.35659	1.88663e-13	3.00433e-11	gukh	53563	CG31043
FBgn0263773	1527.57	-0.977991	0.158157	-6.18368	6.26229e-10	6.77725e-08	fok	44380	CG43690
FBgn0037930	2778.73	-0.999343	0.140209	-7.12755	1.02173e-12	1.51857e-10	CG14715	41403	CG14715
FBgn0031745	4513.1	-1.01368	0.158372	-6.40061	1.54758e-10	1.76029e-08	rau	33814	CG8965
FBgn0003475	559.051	-1.01959	0.211742	-4.81523	1.47031e-06	9.47376e-05	spir	45931	CG10076
FBgn0032414	475.594	-1.04315	0.220146	-4.73845	2.15357e-06	0.00013118	CG17211	34639	CG17211
FBgn0003255	1871.61	-1.04561	0.16385	-6.38155	1.75303e-10	1.97384e-08	rk	34819	CG8930
FBgn0039294	459.494	-1.08765	0.246315	-4.4157	1.00685e-05	0.000522016	Cad96Cb	43033	CG13664
FBgn0052082	1409.2	-1.08954	0.167812	-6.49261	8.43604e-11	9.79547e-09	IRSp53	39258	CG32082
FBgn0037153	2957.39	-1.13386	0.140651	-8.06153	7.53477e-16	1.4481e-13	olf413	40453	CG12673
FBgn0032943	588.322	-1.18218	0.202035	-5.85137	4.87537e-09	4.94053e-07	Tsp39D	35405	CG8666
FBgn0015520	1096.14	-1.18659	0.18009	-6.58886	4.43217e-11	5.31241e-09	nonA-l	42026	CG10328
FBgn0262169	724.944	-1.19414	0.207719	-5.74883	8.98649e-09	8.71064e-07	magu	36048	CG2264
FBgn0004885	20597	-1.20883	0.110309	-10.9586	6.04513e-28	3.06296e-25	tok	42944	CG6863
FBgn0033446	633.964	-1.2154	0.218153	-5.57132	2.52809e-08	2.23656e-06	CG1648	36009	CG1648
FBgn0267693	491.062	-1.23021	0.212594	-5.78665	7.18032e-09	7.02097e-07	asRNA:CR46029	26067348	CR46029
FBgn0035144	1296.33	-1.26431	0.188852	-6.69475	2.16045e-11	2.64644e-09	Kah	38072	CG17181
FBgn0034520	1869.94	-1.29245	0.146094	-8.84666	9.01772e-19	2.39335e-16	lms	37322	CG13424
FBgn0046258	9611.49	-1.33132	0.114045	-11.6736	1.73807e-31	1.07635e-28	CG12880	43328	CG12880
FBgn0040505	5371.7	-1.34334	0.125665	-10.6899	1.1349e-26	5.50033e-24	Alk	53425	CG8250
FBgn0267153	1244.27	-1.37966	0.161685	-8.53306	1.4253e-17	3.30996e-15	lncRNA:CR45593	19835436	CR45593
FBgn0000071	29267.8	-1.40729	0.112963	-12.458	1.26533e-35	9.40311e-33	Ama	40831	CG2198
FBgn0051055	4196.95	-1.42726	0.126966	-11.2413	2.5563e-29	1.42475e-26	CG31055	318574	CG31055
FBgn0037844	1662.57	-1.46085	0.149747	-9.75547	1.74792e-22	5.73059e-20	CG4570	41306	CG4570
FBgn0031888	1778.5	-1.46346	0.167997	-8.71125	3.00539e-18	7.28283e-16	Pvf2	33994	CG13780
FBgn0003719	1519.78	-1.48594	0.212993	-6.97648	3.02658e-12	3.9691e-10	tld	42945	CG6868
FBgn0259108	945.158	-1.49263	0.211238	-7.06614	1.59308e-12	2.24949e-10	futsch	5740544	CG34387
FBgn0243486	3327.52	-1.57567	0.161968	-9.72827	2.28441e-22	7.27553e-20	rdo	35077	CG15151
FBgn0051075	634.862	-1.58875	0.204193	-7.78063	7.21653e-15	1.27687e-12	CG31075	43244	CG31075
FBgn0261649	1487.03	-1.6561	0.158378	-10.4566	1.36633e-25	5.64093e-23	tinc	42148	CG31247
FBgn0001229	2081.99	-1.68982	0.151886	-11.1256	9.42086e-29	5.00068e-26	Hsp67Bc	39071	CG4190
FBgn0263117	554.062	-1.76324	0.208187	-8.46948	2.46487e-17	5.28383e-15	CG34377	42608	CG34377
FBgn0085407	2502.97	-1.78709	0.145756	-12.2609	1.46946e-34	1.02375e-31	Pvf3	33995	CG34378
FBgn0002773	331.189	-1.82512	0.259353	-7.03722	1.96117e-12	2.63388e-10	Mlc2	43587	CG2184
FBgn0001089	124.71	-1.84842	0.431896	-4.27977	1.87086e-05	0.000891215	Gal	33839	CG9092
FBgn0033725	125.742	-1.8489	0.400038	-4.62182	3.80386e-06	0.000219697	Cpr49Ac	36348	CG8502
FBgn0031313	712.2	-1.84931	0.205863	-8.9832	2.62996e-19	7.51697e-17	CG5080	33299	CG5080
FBgn0085732	262.495	-1.95323	0.28548	-6.84189	7.81539e-12	9.86053e-10	CR40190	5740733	CR40190
FBgn0028979	355.334	-1.99725	0.322579	-6.19152	5.95869e-10	6.51191e-08	tio	44272	CG12630
FBgn0259834	269.477	-2.04641	0.275969	-7.41535	1.21308e-13	1.95974e-11	out	32926	CG8062
FBgn0035880	4967.37	-2.06657	0.124255	-16.6317	4.11071e-62	6.54602e-59	Culd	38946	CG17352
FBgn0053993	543.216	-2.09211	0.208938	-10.0131	1.33553e-23	4.96239e-21	CG33993	3885637	CG33993
FBgn0052088	189.636	-2.18289	0.372609	-5.85839	4.67363e-09	4.77954e-07	sunn	326196	CG32088
FBgn0052365	380.288	-2.26206	0.242198	-9.3397	9.66091e-21	2.91055e-18	CG32365	38876	CG32365
FBgn0284247	5289.25	-2.26983	0.153447	-14.7923	1.64293e-49	2.03485e-46	ds	33245	CG17941
FBgn0264077	529.565	-2.27056	0.216987	-10.464	1.26373e-25	5.418e-23	Cnx14D	32620	CG9906
FBgn0028939	67.5403	-2.33597	0.546363	-4.27548	1.90724e-05	0.000904682	NimC2	34818	CG18146
FBgn0085421	64.7604	-2.36958	0.545276	-4.34564	1.38867e-05	0.000698349	Epac	35588	CG34392
FBgn0259714	1325.89	-2.4494	0.230572	-10.6231	2.32651e-26	1.08057e-23	DIP-epsilon	7354433	CG42368
FBgn0026077	184.256	-2.4994	0.419647	-5.95596	2.58556e-09	2.69357e-07	Gasp	40745	CG10287
FBgn0035656	261.818	-2.53269	0.293826	-8.61967	6.71501e-18	1.5926e-15	CG10479	38674	CG10479
FBgn0039308	82.7379	-2.64804	0.610747	-4.33574	1.45272e-05	0.000716527	CG11889	3772506	CG11889
FBgn0039309	82.7379	-2.64804	0.610747	-4.33574	1.45272e-05	0.000716527	CG11891	3772439	CG11891
FBgn0038436	325.562	-2.80434	0.270994	-10.3484	4.25633e-25	1.69447e-22	Gyc89Db	42002	CG14886
FBgn0268063	1912.28	-2.89941	0.147535	-19.6524	5.51157e-86	1.22875e-82	ltl	38845	CG32372
FBgn0038353	73.8119	-3.02931	0.701372	-4.31912	1.56654e-05	0.00076254	CG5399	41900	CG5399
FBgn0037000	890.45	-3.23856	0.253302	-12.7854	1.9791e-37	1.57578e-34	ZnT77C	40271	CG5130
FBgn0035968	220.151	-3.31742	0.335788	-9.87952	5.10788e-23	1.72538e-20	Slc45-1	39055	CG4484
FBgn0033696	143.593	-3.3212	0.404461	-8.21141	2.18605e-16	4.43053e-14	Cyp6g2	36317	CG8859
FBgn0267014	156.583	-3.3808	0.399069	-8.47172	2.41805e-17	5.28383e-15	CR45458	19835615	CR45458
FBgn0032891	50.63	-3.52427	0.768057	-4.58856	4.46318e-06	0.000255134	Oseg5	35349	CG9333
FBgn0267220	54.0479	-3.69501	0.658716	-5.6094	2.03024e-08	1.85501e-06	lncRNA:CR45660	19834989	CR45660
FBgn0017448	72.9481	-3.94809	0.588566	-6.70799	1.97327e-11	2.444e-09	CG2187	43743	CG2187
FBgn0024232	31.4536	-4.14415	0.961031	-4.31219	1.61642e-05	0.000780012	gprs	36862	CG18471
FBgn0034278	44.3084	-4.25661	0.788081	-5.40124	6.61828e-08	5.67492e-06	CG14488	37030	CG14488
FBgn0037166	108.612	-4.46026	0.538962	-8.27566	1.27749e-16	2.63864e-14	CG11426	40471	CG11426
FBgn0011828	4031.29	-4.64649	0.152368	-30.4951	3.02554e-204	3.37257e-200	Pxn	38326	CG12002
FBgn0030494	36.918	-4.6568	0.951914	-4.89203	9.97991e-07	6.70157e-05	Cpr12A	32309	CG15757
FBgn0034279	828.555	-5.87368	0.28149	-20.8664	1.08179e-96	3.01468e-93	CG18635	37031	CG18635
FBgn0030304	226.379	-6.29853	1.10817	-5.68374	1.31782e-08	1.23443e-06	Cyp4g15	32093	CG11715
FBgn0265977	48.547	-6.43963	1.17215	-5.49387	3.93213e-08	3.39779e-06	lncRNA:CR44756	19835980	CR44756
FBgn0259188	18.4096	-7.49879	1.72014	-4.3594	1.30422e-05	0.000663843	Ir7f	7354418	CG42292
FBgn0004623	20.0876	-7.62505	1.7322	-4.40194	1.07286e-05	0.000551113	Gbeta76C	40148	CG8770
FBgn0029968	32.6218	-8.324	1.6066	-5.18112	2.20553e-07	1.67245e-05	Ir7g	31694	CG15325
FBgn0032869	43.7641	-8.7481	1.56731	-5.58161	2.38298e-08	2.12504e-06	CG17470	35321	CG17470

## Sheet: Gene Ontology
Upregulated genes
	ID	Description	GeneRatio	BgRatio	pvalue	p.adjust	qvalue	geneID	Count
GO:0098742	GO:0098742	cell-cell adhesion via plasma-membrane adhesion molecules	8/112	80/12663	4.9714128186653e-07	0.000592095266703037	0.000542668957153254	42086/42082/35097/44097/37555/44129/37556/46015	8
GO:0007156	GO:0007156	homophilic cell adhesion via plasma membrane adhesion molecules	6/112	49/12663	4.29330259097432e-06	0.00187585050652718	0.00171926021942524	35097/44097/37555/44129/37556/46015	6
GO:0007157	GO:0007157	heterophilic cell-cell adhesion via plasma membrane cell adhesion molecules	5/112	30/12663	5.91086860964102e-06	0.00187585050652718	0.00171926021942524	42086/42082/35097/44097/44129	5
GO:0098609	GO:0098609	cell-cell adhesion	9/112	148/12663	6.30008566423906e-06	0.00187585050652718	0.00171926021942524	42086/42082/35097/44097/37555/44129/37556/46015/36377	9
GO:0061061	GO:0061061	muscle structure development	10/112	246/12663	6.361353260795e-05	0.013149483206049	0.0120518043967235	34263/42717/46456/38540/44097/39440/44129/43222/36084/34222	10
GO:0042692	GO:0042692	muscle cell differentiation	7/112	114/12663	6.62442478894155e-05	0.013149483206049	0.0120518043967235	34263/42717/46456/44097/39440/44129/34222	7
GO:0008038	GO:0008038	neuron recognition	7/112	117/12663	7.81289539484599e-05	0.0132930834503737	0.012183417330008	34453/38540/35097/45320/46015/43222/36377	7
GO:0008037	GO:0008037	cell recognition	7/112	122/12663	0.000101771157864645	0.015151181127099	0.0138864066717943	34453/38540/35097/45320/46015/43222/36377	7
GO:0007155	GO:0007155	cell adhesion	9/112	224/12663	0.000163722171712492	0.0216659007232864	0.0198572973176437	42086/42082/35097/44097/37555/44129/37556/46015/36377	9
GO:0000768	GO:0000768	syncytium formation by plasma membrane fusion	4/112	38/12663	0.000339481792276099	0.0288802010429167	0.0264693698188206	42717/44097/44129/34222	4
GO:0006949	GO:0006949	syncytium formation	4/112	38/12663	0.000339481792276099	0.0288802010429167	0.0264693698188206	42717/44097/44129/34222	4
GO:0007520	GO:0007520	myoblast fusion	4/112	38/12663	0.000339481792276099	0.0288802010429167	0.0264693698188206	42717/44097/44129/34222	4
Downregulated genes
	ID	Description	GeneRatio	BgRatio	pvalue	p.adjust	qvalue	geneID	Count
GO:0007167	GO:0007167	enzyme-linked receptor protein signaling pathway	12/85	307/12663	8.99333409935222e-07	0.000819292736450987	0.000680653391308868	38845/40831/33995/42944/53425/3885637/33994/42945/33814/36048/3346209/34681	12
GO:0090287	GO:0090287	regulation of cellular response to growth factor stimulus	6/85	68/12663	6.00414345253299e-06	0.00273488734262878	0.00227209428545854	38845/42944/42945/33814/36048/34681	6
GO:0030510	GO:0030510	regulation of BMP signaling pathway	5/85	50/12663	2.02214544828354e-05	0.00614058167795436	0.0051014827274241	38845/42944/42945/36048/34681	5
GO:0090092	GO:0090092	regulation of transmembrane receptor protein serine/threonine kinase signaling pathway	5/85	56/12663	3.53240777821385e-05	0.00678277967305904	0.00563500905301225	38845/42944/42945/36048/34681	5
GO:0030509	GO:0030509	BMP signaling pathway	5/85	61/12663	5.35883653353454e-05	0.00678277967305904	0.00563500905301225	38845/42944/42945/36048/34681	5
GO:0071772	GO:0071772	response to BMP	5/85	61/12663	5.35883653353454e-05	0.00678277967305904	0.00563500905301225	38845/42944/42945/36048/34681	5
GO:0071773	GO:0071773	cellular response to BMP stimulus	5/85	61/12663	5.35883653353454e-05	0.00678277967305904	0.00563500905301225	38845/42944/42945/36048/34681	5
GO:0098609	GO:0098609	cell-cell adhesion	7/85	148/12663	5.95633780290586e-05	0.00678277967305904	0.00563500905301225	33245/40831/40913/45307/34819/40464/43033	7
GO:0070848	GO:0070848	response to growth factor	6/85	108/12663	8.47713309836823e-05	0.00772266825261346	0.00641585126076501	38845/42944/42945/33814/36048/34681	6
GO:0071363	GO:0071363	cellular response to growth factor stimulus	6/85	108/12663	8.47713309836823e-05	0.00772266825261346	0.00641585126076501	38845/42944/42945/33814/36048/34681	6
GO:0040017	GO:0040017	positive regulation of locomotion	5/85	69/12663	9.70679708481008e-05	0.00789437359373345	0.00655850091154238	40831/33995/33994/36054/40464	5
GO:0007178	GO:0007178	transmembrane receptor protein serine/threonine kinase signaling pathway	5/85	70/12663	0.000103987357985512	0.00789437359373345	0.00655850091154238	38845/42944/42945/36048/34681	5
