# Supplementary material for: The Hox protein Antennapedia orchestrates Drosophila adult flight muscle development
Source: Sci Adv. 2024 Nov 27;10(48):eadr2261. doi: 10.1126/sciadv.adr2261 (PMC11601212; doi:10.1126/sciadv.adr2261)
Supplement: Supplementary file 3 — Data S1 to S3 [file sciadv.adr2261_data_s1_to_s3.zip › adr2261_data_s2.xlsx]

## Sheet: Data S2
	Data S2. Comparison of differential gene expression analysis of Antp RNAi #2 in myoblasts with Schnorrer et al. 2010
	Tab name	Description
	List	List of significantly dowregulated genes upon Antp KD having a phenotype in the screen

## Sheet: List
Gene	Phenotype	Symbol	baseMean	log2FoldChange	padj
CG17941	flightless	ds	5289.25	-2.26983	2.03e-46
CG33993	flightless	CG33993	543.216	-2.09211	4.96e-21
CG12002	lethal	Pxn	4031.29	-4.64649	3.37e-200
CG14886	lethal	Gyc89Db	325.562	-2.80434	1.69e-22
CG10479	lethal	CG10479	261.818	-2.53269	1.59e-15
CG12880	lethal	CG12880	9611.49	-1.33132	1.08e-28
CG13424	lethal	lms	1869.94	-1.29245	2.39e-16
CG6863	lethal	tok	20597	-1.20883	3.06e-25
CG8666	lethal	Tsp39D	588.322	-1.18218	4.94e-07
CG8930	lethal	rk	1871.61	-1.04561	1.97e-08
CG17697	lethal	fz	8186.38	-0.946006	7.89e-12
CG11387	lethal	ct	9857.64	-0.847807	1.28e-08
CG4562	lethal	CG4562	1335.99	-0.752057	0.000143878
CG33531	lethal	Ddr	1948.35	-0.700849	5.46e-05
CG6058	lethal	Ald1	3401.22	-0.646323	2.4e-05
CG1873	lethal	eEF1alpha2	85158	-0.525513	0.00011146
CG17181	weak flyer	Kah	1296.33	-1.26431	2.65e-09
