# Supplementary material for: The Hox protein Antennapedia orchestrates Drosophila adult flight muscle development
Source: Sci Adv. 2024 Nov 27;10(48):eadr2261. doi: 10.1126/sciadv.adr2261 (PMC11601212; doi:10.1126/sciadv.adr2261)
Supplement: Supplementary file 3 — Data S1 to S3 [file sciadv.adr2261_data_s1_to_s3.zip › adr2261_data_s3.xlsx]

## Sheet: Data S3
	Data S3. Differential gene expression analysis of Antp GOF at 72 h APF
	Tab name	Description
	All Genes	Differential gene expression data of all genes from dm6 genome
	Sarcomeric	Differentially expressed sarcomeric genes

## Sheet: All genes
*	baseMean	log2FoldChange	lfcSE	stat	pvalue	padj	Symbol	EntrezID	FlybaseCG
FBgn0031081	730.468	3.58244	0.252719	14.1756	1.3e-45	1.59e-44	Nep3	33005	CG9565
FBgn0052826	0	NA	NA	NA	NA	NA	tRNA:Pro-CGG-1-1	3772294	CR32826
FBgn0031085	0	NA	NA	NA	NA	NA	CG9570	33009	CG9570
FBgn0062565	0.580645	-3.52183	4.0402	-0.871695	0.383375	NA	Or19b	260693	CG32825
FBgn0031088	180.548	-1.54489	0.343666	-4.49533	6.95e-06	2.19e-05	CG15322	33012	CG15322
FBgn0041626	0.538095	-3.4269	4.04911	-0.846334	0.397367	NA	Or19a	59214	CG18859
FBgn0040784	0	NA	NA	NA	NA	NA	karr	50257	CG15323
FBgn0031086	0	NA	NA	NA	NA	NA	fd19B	33010	CG9571
FBgn0031082	0	NA	NA	NA	NA	NA	CG17003	33006	CG17003
FBgn0031080	1.65684	-5.036	3.76251	-1.33847	0.180744	NA	CG12655	33004	CG12655
FBgn0052821	0	NA	NA	NA	NA	NA	CR32821	12798185	CR32821
FBgn0053217	217.174	0.391437	0.302759	1.2929	0.196046	0.286267	CG33217	2768951	CG33217
FBgn0052350	313.288	-0.584855	0.250915	-2.33089	0.0197592	0.0385225	Vps11	317987	CG32350
FBgn0024733	19798.3	-1.35497	0.127811	-10.6013	2.94e-26	2.36e-25	RpL10	43864	CG17521
FBgn0040372	1600.98	0.581385	0.172649	3.36745	0.000758668	0.00189478	G9a	30971	CG2995
FBgn0000316	697.106	-0.776863	0.201363	-3.85802	0.000114308	0.000317844	cin	30973	CG2945
FBgn0024989	16067.3	-2.67059	0.129505	-20.6215	1.76e-94	5.42e-93	CG3777	30979	CG3777
FBgn0040371	0.907576	2.47503	3.93371	0.629184	0.529228	NA	CG12470	30977	CG12470
FBgn0029521	4.28178	2.664	2.50229	1.06463	0.287045	0.389677	Or1a	30978	CG17885
FBgn0004034	448.637	0.718789	0.683082	1.05227	0.292675	0.39533	y	30980	CG3757
FBgn0000022	0	NA	NA	NA	NA	NA	ac	30981	CG3796
FBgn0004170	1.97294	3.59536	3.53739	1.01639	0.309445	NA	sc	30982	CG3827
FBgn0002561	0	NA	NA	NA	NA	NA	l(1)sc	30983	CG3839
FBgn0000137	0.815833	2.32634	3.93663	0.590949	0.554555	NA	ase	30985	CG3258
FBgn0029522	139.16	2.03581	0.434377	4.68674	2.78e-06	9.07e-06	CG13373	30988	CG13373
FBgn0052817	11.7209	4.24577	1.56619	2.71089	0.00671019	0.0143712	CG32817	318226	CG32817
FBgn0029524	18.6767	0.398017	0.902687	0.440924	0.659268	0.743769	CG3176	30990	CG3176
FBgn0023536	3164.44	-2.0275	0.133361	-15.2031	3.38e-52	4.71e-51	CG3156	30994	CG3156
FBgn0023534	35.5144	-1.84974	0.848602	-2.17976	0.0292756	0.0550672	CG17778	30996	CG17778
FBgn0023535	229.234	-1.89587	0.308072	-6.15399	7.56e-10	3.18e-09	arg	46717	CG18104
FBgn0023537	828.827	0.466247	0.193505	2.40948	0.0159754	0.0318127	CG17896	30995	CG17896
FBgn0029525	903.474	-1.6437	0.164243	-10.0078	1.41e-23	1.04e-22	CG18273	30991	CG18273
FBgn0029523	32.6104	0.625274	0.716906	0.872184	0.383108	0.488837	CR18275	8674032	CR18275
FBgn0010019	261.174	-0.198796	0.400191	-0.496753	0.619363	0.710265	Cyp4g1	30986	CG3972
FBgn0011822	0	NA	NA	NA	NA	NA	Pgcl	30984	CG13374
FBgn0052816	4102.65	-3.28418	0.185241	-17.7292	2.49e-70	4.83e-69	CG32816	318225	CG32816
FBgn0040370	56.9007	-0.687519	0.552801	-1.2437	0.21361	0.308173	CG13375	30976	CG13375
FBgn0040373	181.661	-0.0684059	0.310565	-0.220263	0.825666	0.878889	CG3038	30970	CG3038
FBgn0000108	179.097	1.22729	0.379289	3.23577	0.00121314	0.00294798	Appl	31002	CG7727
FBgn0025640	2026.24	-0.662312	0.159008	-4.16527	3.11e-05	9.19e-05	CG13369	31007	CG13369
FBgn0025635	269.976	1.3458	0.281596	4.77918	1.76e-06	5.85e-06	CG17829	47718	CG17829
FBgn0001341	143.532	-0.292574	0.360681	-0.81117	0.417268	0.524203	Mybbp1A	31010	CG6189
FBgn0003575	2276.29	0.543212	0.138722	3.91584	9.01e-05	0.000253498	su(sable)	31012	CG6222
FBgn0025634	670.672	-0.304519	0.179259	-1.69876	0.0893647	0.147704	CG13367	31013	CG13367
FBgn0025638	6357.58	-0.93185	0.113938	-8.1786	2.87e-16	1.64e-15	Roc1a	31014	CG16982
FBgn0040383	81.2011	1.57937	0.576842	2.73796	0.00618216	0.0133254	CG5254	31020	CG5254
FBgn0040382	2773.68	-0.49825	0.196862	-2.53096	0.0113752	0.0232907	CG5273	31021	CG5273
FBgn0027343	84.9734	4.02598	0.685091	5.87656	4.19e-09	1.68e-08	fz3	31023	CG16785
FBgn0025621	1268.04	0.371856	0.161395	2.30401	0.021222	0.0411281	CG16989	31026	CG16989
FBgn0029535	0	NA	NA	NA	NA	NA	CG14635	31032	CG14635
FBgn0026874	1.39648	0.49192	3.89487	0.126299	0.899495	NA	CG13358	31029	CG13358
FBgn0025616	0.652667	2.00572	3.94402	0.508546	0.611071	NA	CG13359	31028	CG13359
FBgn0015799	1459.86	1.30461	0.16643	7.83877	4.55e-15	2.48e-14	Rbf	31027	CG7413
FBgn0025620	8.3914	1.92992	1.92307	1.00357	0.315588	0.419672	CG13360	31025	CG13360
FBgn0015288	32476.9	-1.26712	0.107366	-11.8019	3.81e-32	3.62e-31	RpL22	31022	CG7434
FBgn0029532	0	NA	NA	NA	NA	NA	CG13361	31019	CG13361
FBgn0029531	5.82973	-0.142425	1.76561	-0.080666	0.935708	0.957428	CG13362	31018	CG13362
FBgn0025639	3726.09	0.401206	0.167955	2.38877	0.0169047	0.0334826	Hmt4-20	31015	CG13363
FBgn0002579	45817	-1.04842	0.154987	-6.76456	1.34e-11	6.18e-11	RpL36	31009	CG7622
FBgn0026879	3270.65	-1.1157	0.170337	-6.54996	5.76e-11	2.57e-10	CG13364	50364	CG13364
FBgn0029529	3230.07	-1.46649	0.16634	-8.81619	1.18e-18	7.41e-18	CG13365	31005	CG13365
FBgn0025633	1723.22	1.44811	0.162525	8.91006	5.1e-19	3.23e-18	CG13366	31004	CG13366
FBgn0040892	0	NA	NA	NA	NA	NA	CG14634	50366	CG14634
FBgn0040341	0	NA	NA	NA	NA	NA	CG11664	31033	CG11664
FBgn0029539	0	NA	NA	NA	NA	NA	CG11663	31036	CG11663
FBgn0040339	260.285	1.06987	0.279214	3.83173	0.000127244	0.000351957	MED22	31038	CG3034
FBgn0052815	34.0531	1.24687	0.720689	1.73011	0.0836104	0.139359	CG32815	318224	CG32815
FBgn0040340	948.608	0.379098	0.176048	2.15338	0.0312888	0.0585059	TRAM	31042	CG11642
FBgn0040347	49.753	2.5287	0.711875	3.55217	0.000382075	0.000992085	mus81	31044	CG3026
FBgn0042146	0	NA	NA	NA	NA	NA	CG18823	59184	CG18823
FBgn0029552	0	NA	NA	NA	NA	NA	CG14631	31049	CG14631
FBgn0040337	571.044	0.165875	0.23742	0.698656	0.484767	0.588099	CG3021	53546	CG3021
FBgn0040398	984.618	1.0609	0.292225	3.63041	0.000282967	0.000747731	CG14629	31055	CG14629
FBgn0040365	0	NA	NA	NA	NA	NA	CG14628	31057	CG14628
FBgn0040397	3874.99	-0.496274	0.147368	-3.36759	0.000758296	0.00189429	CG3655	31056	CG3655
FBgn0026143	163.591	1.47791	0.353629	4.17927	2.92e-05	8.67e-05	Cdc45	31052	CG3658
FBgn0040351	8.62141	5.72351	2.24877	2.54517	0.0109224	0.0224328	CG11638	31050	CG11638
FBgn0040338	0	NA	NA	NA	NA	NA	TfIIA-S-2	31048	CG11639
FBgn0040350	0	NA	NA	NA	NA	NA	CG3690	31047	CG3690
FBgn0040349	20.134	2.94906	1.07215	2.7506	0.00594863	0.0128521	CG3699	31046	CG3699
FBgn0040348	6.09897	-1.45141	1.97733	-0.734022	0.462935	0.567828	CG3703	31045	CG3703
FBgn0040346	495.174	0.765746	0.244988	3.12565	0.00177415	0.00419158	CG3704	31043	CG3704
FBgn0040342	0	NA	NA	NA	NA	NA	CG3706	53540	CG3706
FBgn0040345	0	NA	NA	NA	NA	NA	CG3708	31039	CG3708
FBgn0040343	7.51076	1.15435	1.7841	0.647023	0.517617	0.619204	CG3713	50365	CG3713
FBgn0052814	1.11402	2.77255	3.9287	0.705716	0.480365	NA	CG32814	318223	CG32814
FBgn0040364	46.9315	0.465524	0.748764	0.621724	0.534124	0.635093	CG11378	31060	CG11378
FBgn0040362	0	NA	NA	NA	NA	NA	CG11379	31062	CG11379
FBgn0040361	94.6699	-2.9922	0.565353	-5.29263	1.21e-07	4.4e-07	CG14627	31063	CG14627
FBgn0040360	65.3311	-0.72278	1.73419	-0.416783	0.676837	0.760102	CG14626	31064	CG14626
FBgn0040359	1760.64	-0.623997	0.194153	-3.21394	0.00130927	0.00316284	CG11380	31065	CG11380
FBgn0040358	5390.46	-3.22357	0.536501	-6.00851	1.87e-09	7.69e-09	CG14625	31066	CG14625
FBgn0029568	6.20299	0.110661	1.4563	0.0759876	0.939429	0.959568	CG11381	31067	CG11381
FBgn0040357	0	NA	NA	NA	NA	NA	CG14624	31068	CG14624
FBgn0040367	2032.51	-2.4766	0.78359	-3.16058	0.00157456	0.00375451	CG11382	31069	CG11382
FBgn0025642	14.8159	1.89265	1.23712	1.52988	0.126047	0.198099	CG32812	31074	CG32812
FBgn0004650	5.33777	3.10492	2.17281	1.42898	0.153009	0.232507	fs(1)N	45973	CG11411
FBgn0024362	16212.6	-1.32137	0.117101	-11.284	1.57e-29	1.38e-28	Naa30A	31079	CG11412
FBgn0024361	18.8015	3.35957	1.22873	2.73418	0.00625366	0.0134717	Tsp2A	31080	CG11415
FBgn0024364	468.396	-0.065001	0.225206	-0.28863	0.772865	0.838495	CG11417	31083	CG11417
FBgn0029573	421.412	1.55702	0.288597	5.39514	6.85e-08	2.55e-07	CG14770	31085	CG14770
FBgn0024987	2968.87	0.437338	0.135349	3.23118	0.0012328	0.00299249	ssx	31086	CG3056
FBgn0023169	9825.36	-0.607079	0.107757	-5.63378	1.76e-08	6.83e-08	AMPKalpha	43904	CG3051
FBgn0052813	5675.79	-0.187813	0.145846	-1.28775	0.197833	0.288269	CG32813	31089	CG32813
FBgn0024985	1782.36	0.167672	0.184249	0.910029	0.362807	0.467789	Rilpl	31090	CG11448
FBgn0027794	3517.48	-1.55025	0.169979	-9.12026	7.49e-20	4.91e-19	Lrpprc2	31095	CG14786
FBgn0027795	70.9281	-0.552794	0.491743	-1.12415	0.260949	0.361118	CG14785	31094	CG14785
FBgn0024986	2880.68	-1.46088	0.153761	-9.50099	2.08e-21	1.43e-20	CG3719	44736	CG3719
FBgn0000826	0	NA	NA	NA	NA	NA	png	31084	CG11420
FBgn0024365	1440	1.01882	0.151461	6.72664	1.74e-11	7.97e-11	CG12773	31082	CG12773
FBgn0024360	2135.79	-2.22499	0.136834	-16.2604	1.88e-59	3.01e-58	MTPAP	31081	CG11418
FBgn0024366	10882.2	-2.44228	0.135737	-17.9927	2.22e-72	4.54e-71	CG11409	31078	CG11409
FBgn0025641	3246.89	-1.30409	0.167641	-7.77905	7.31e-15	3.95e-14	DAAM	31075	CG14622
FBgn0052811	0	NA	NA	NA	NA	NA	CG32811	318222	CG32811
FBgn0028550	1463	0.99951	0.168128	5.94492	2.77e-09	1.12e-08	Atf3	43867	CG11405
FBgn0026876	73.8069	2.17032	0.542146	4.00321	6.25e-05	0.000178512	CG11403	31072	CG11403
FBgn0040366	114.159	1.29648	0.376406	3.44438	0.000572379	0.00145048	CG11398	31070	CG11398
FBgn0040363	0	NA	NA	NA	NA	NA	CG11384	31061	CG11384
FBgn0040368	0.326333	1.01188	3.98061	0.254202	0.799339	NA	eIF4E7	31059	CG32859
FBgn0026872	331.285	-2.56364	0.28246	-9.07613	1.13e-19	7.31e-19	CG14777	31099	CG14777
FBgn0029580	153.111	-2.25262	0.373808	-6.02614	1.68e-09	6.92e-09	CG14778	31100	CG14778
FBgn0025383	0	NA	NA	NA	NA	NA	CG14780	31102	CG14780
FBgn0025381	2725.36	0.659487	0.121933	5.40859	6.35e-08	2.37e-07	rush	31105	CG14782
FBgn0025394	7603.27	-0.184415	0.141275	-1.30536	0.191769	0.281323	inc	31110	CG32810
FBgn0000482	528.237	0.184276	0.210968	0.87348	0.382401	0.488217	dor	31118	CG3093
FBgn0001189	1420.85	0.795057	0.157467	5.04902	4.44e-07	1.56e-06	hfw	31120	CG3095
FBgn0029587	303.356	-6.8614	0.43966	-15.6061	6.61e-55	9.63e-54	CG14797	31123	CG14797
FBgn0024897	1226.56	-2.91463	0.256871	-11.3467	7.7e-30	6.84e-29	b6	31124	CG3100
FBgn0025391	666.109	1.40326	0.215529	6.51075	7.48e-11	3.31e-10	Scgdelta	31129	CG14808
FBgn0025378	0	NA	NA	NA	NA	NA	CG3795	31128	CG3795
FBgn0023130	337.145	-1.2054	0.308528	-3.90695	9.35e-05	0.000262676	a6	31127	CG3771
FBgn0023530	343.287	-1.86145	0.302594	-6.15164	7.67e-10	3.22e-09	CG3740	31119	CG3740
FBgn0025390	1790.53	-0.0044677	0.148781	-0.0300287	0.976044	0.982706	Mur2B	31111	CG14796
FBgn0025393	10.559	-2.30388	1.35874	-1.6956	0.0899612	0.148557	CG14795	31109	CG14795
FBgn0003517	64565.4	-1.22465	0.101882	-12.0202	2.78e-33	2.7e-32	sta	31106	CG14792
FBgn0044508	6.65615	1.04483	1.87924	0.555987	0.57822	0.67391	snoRNA:M	3772672	CR32807
FBgn0025382	0	NA	NA	NA	NA	NA	Rab27	31103	CG14791
FBgn0052808	88.8089	-0.608509	0.527672	-1.15319	0.24883	0.348048	CG32808	318221	CG32808
FBgn0027791	184.036	1.99104	0.446549	4.45871	8.25e-06	2.57e-05	O-fut2	31098	CG14789
FBgn0027793	107.066	-0.534894	0.431605	-1.23931	0.215229	0.310025	CG14787	31096	CG14787
FBgn0052806	0.163167	0.0227563	4.05197	0.00561612	0.995519	NA	CG32806	318220	CG32806
FBgn0026873	367.348	-0.518183	0.224711	-2.306	0.0211105	0.0409406	MED18	31140	CG14802
FBgn0023513	101.008	-0.627053	0.426441	-1.47043	0.141444	0.217685	CG14803	31142	CG14803
FBgn0014411	5516.42	-0.47046	0.121507	-3.87186	0.000108006	0.000301231	Vps26	31144	CG14804
FBgn0023514	969.768	-0.260067	0.177369	-1.46625	0.142581	0.21916	CG14805	31146	CG14805
FBgn0029594	2983.74	-2.63977	0.178494	-14.7891	1.72e-49	2.28e-48	Coa8	31148	CG14806
FBgn0023519	7707.23	-2.91495	0.112608	-25.8859	9.6e-148	8.11e-146	mRpL16	31150	CG3109
FBgn0023509	1308.1	0.886227	0.18888	4.692	2.71e-06	8.85e-06	mip130	31153	CG3480
FBgn0023510	3162.24	-0.429819	0.13911	-3.08977	0.00200313	0.00469347	Rbcn-3B	31155	CG17766
FBgn0023508	2354.54	2.33159	0.156337	14.9139	2.68e-50	3.6e-49	Ocrl	31157	CG3573
FBgn0023522	2082.74	-0.77217	0.152542	-5.06202	4.15e-07	1.46e-06	CG11596	31158	CG11596
FBgn0023521	379.48	0.310873	0.304565	1.02071	0.307391	0.411292	CG3587	31160	CG3587
FBgn0025627	0.978819	2.58121	3.93181	0.656496	0.511505	NA	CG4194	31173	CG4194
FBgn0025630	389.675	-1.27995	0.260265	-4.91786	8.75e-07	3e-06	Rtca	31175	CG4061
FBgn0025629	248.538	-0.0341767	0.279781	-0.122155	0.902776	0.935937	CG4045	31176	CG4045
FBgn0025628	815.938	1.0165	0.206041	4.93348	8.08e-07	2.78e-06	CG4199	31174	CG4199
FBgn0029596	0.163167	0.0227563	4.05197	0.00561612	0.995519	NA	CG14054	31172	CG14054
FBgn0025626	885.159	0.496702	0.182084	2.72787	0.00637443	0.0137132	CG4281	31171	CG4281
FBgn0025625	53.8413	1.06771	0.54319	1.96564	0.0493406	0.0879639	Sik2	31170	CG4290
FBgn0025631	2455.15	1.03552	0.146486	7.06902	1.56e-12	7.57e-12	moody	31168	CG4322
FBgn0026878	26.1424	1.46007	0.815623	1.79013	0.0734329	0.124534	CG4325	31167	CG4325
FBgn0000667	181432	-2.64922	0.123243	-21.4959	1.7e-102	6.07e-101	Actn	31166	CG4376
FBgn0003964	2419.55	0.530253	0.128823	4.11615	3.85e-05	0.000112795	usp	31165	CG4380
FBgn0023545	114.714	0.907334	0.406336	2.23297	0.0255512	0.0487244	PIG-K	31163	CG4406
FBgn0023520	80.8388	-0.0339712	0.625632	-0.054299	0.956697	0.969457	CG3857	2768908	CG3857
FBgn0023512	1342.01	-1.60186	0.150971	-10.6103	2.67e-26	2.14e-25	eIF2Bepsilon	31156	CG3806
FBgn0023511	922.428	0.335669	0.197671	1.69812	0.0894846	0.14788	Edem1	31154	CG3810
FBgn0052801	2.77383	4.08837	3.62844	1.12676	0.259845	0.36004	CG32801	31152	CG32801
FBgn0023518	1269.46	0.00453109	0.154365	0.0293531	0.976583	0.983069	trr	31149	CG3848
FBgn0026088	3081	-0.323294	0.165044	-1.95884	0.0501319	0.0891592	CG14818	31147	CG14818
FBgn0026089	3957.01	-2.05479	0.153911	-13.3505	1.18e-40	1.31e-39	CG14817	31145	CG14817
FBgn0023517	1613.69	-0.852153	0.161636	-5.27206	1.35e-07	4.92e-07	Pgam5	31143	CG14816
FBgn0023516	566.199	0.12013	0.215808	0.556654	0.577764	0.673607	Pex5	31141	CG14815
FBgn0023515	3.59416	0.214628	2.30983	0.0929194	0.925968	0.950892	CG14814	31139	CG14814
FBgn0028969	2239.05	0.900211	0.12976	6.93749	3.99e-12	1.89e-11	deltaCOP	45250	CG14813
FBgn0026090	1655.85	-1.3561	0.169348	-8.00778	1.17e-15	6.53e-15	CG14812	31137	CG14812
FBgn0029590	4.207	4.6868	3.19116	1.46868	0.141919	0.218302	CG14811	31132	CG14811
FBgn0025624	245.918	0.330278	0.343167	0.962441	0.335828	0.440498	CG4025	31177	CG4025
FBgn0040395	4574.6	-2.13899	0.130515	-16.3889	2.3e-60	3.72e-59	Unc-76	31179	CG3981
FBgn0000382	6093.4	0.254796	0.130099	1.95847	0.0501749	0.0892213	csw	45278	CG3954
FBgn0023507	2636.21	3.66065	0.137579	26.6076	5.55e-156	5.1e-154	D2hgdh	31184	CG3835
FBgn0004654	285.844	-0.0965755	0.293413	-0.329145	0.742046	0.814322	Pgd	31185	CG3724
FBgn0023540	95.7169	-1.02699	0.555155	-1.84992	0.0643249	0.111063	CG3630	31189	CG3630
FBgn0025839	16270.2	-3.05556	0.111159	-27.4882	2.43e-166	2.59e-164	ND-B14,5A	31190	CG3621
FBgn0011576	546.115	-1.56981	0.295642	-5.30984	1.1e-07	4.02e-07	Cyp4d2	31192	CG3466
FBgn0015036	362.041	-1.05606	0.2543	-4.15282	3.28e-05	9.67e-05	Cyp4ae1	31193	CG10755
FBgn0003116	232.162	-0.177611	0.292261	-0.607715	0.543377	0.643674	pn	31194	CG3461
FBgn0040899	1658.81	-2.84154	0.195756	-14.5157	9.64e-48	1.23e-46	CG17776	50373	CG17776
FBgn0040900	105.126	0.159619	1.26261	0.12642	0.8994	0.933463	CG17777	50374	CG17777
FBgn0024984	0	NA	NA	NA	NA	NA	CG3457	31196	CG3457
FBgn0023549	770.507	-0.432882	0.25018	-1.73028	0.0835803	0.13933	Mct1	31198	CG3456
FBgn0029606	12.3113	-0.800862	1.75066	-0.457462	0.647339	0.733425	CG14052	31203	CG14052
FBgn0003048	1400.03	-0.070706	0.16315	-0.43338	0.664738	0.748643	pcx	31204	CG3443
FBgn0000810	921.054	0.0391082	0.183786	0.212792	0.831489	0.883302	fs(1)K10	47781	CG3218
FBgn0023523	4.61513	2.62317	2.44271	1.07388	0.282877	0.385389	Or2a	31207	CG3206
FBgn0023527	358.61	-0.0982014	0.238238	-0.412199	0.680194	0.762887	CG3071	31213	CG3071
FBgn0040391	1.4685	3.17197	3.92341	0.808472	0.418819	NA	CG2854	31219	CG2854
FBgn0053218	5.64614	-2.05965	2.03623	-1.0115	0.311776	0.416002	lncRNA:CR33218	12798099	CR33218
FBgn0003079	559.922	0.147419	0.196969	0.748436	0.454197	0.559666	Raf	31221	CG2845
FBgn0003159	1241.43	2.18393	0.212716	10.2669	9.93e-25	7.6e-24	CG2841	44529	CG2841
FBgn0040389	8440.92	-3.03978	0.134751	-22.5585	1.11e-112	5.04e-111	mRpL14	31222	CG14048
FBgn0044047	850.245	0.29249	0.219708	1.33126	0.183103	0.270763	Ilp6	31220	CG14049
FBgn0040392	7.21088	1.7629	1.73777	1.01446	0.310364	0.414518	CG14050	31218	CG14050
FBgn0023526	1368.99	-0.17515	0.198234	-0.88355	0.376939	0.482412	CG2865	31217	CG2865
FBgn0023529	5863.07	2.35949	0.123597	19.0901	3.05e-81	7.26e-80	CG2918	31215	CG2918
FBgn0023528	1758.62	0.641177	0.170452	3.76163	0.000168809	0.000460138	CG2924	31214	CG2924
FBgn0027296	330.508	2.14919	0.322016	6.67418	2.49e-11	1.13e-10	temp	31212	CG3073
FBgn0023524	10.7615	1.03831	1.2278	0.845663	0.397741	0.50379	CG3078	31211	CG3078
FBgn0023525	557.67	-0.0790879	0.21956	-0.36021	0.71869	0.795028	CG3191	31209	CG3191
FBgn0000377	2062.89	-0.00751734	0.131708	-0.057076	0.954485	0.968757	crn	31208	CG3193
FBgn0001330	386.654	-0.154817	0.234075	-0.661397	0.508358	0.610824	kz	31205	CG3228
FBgn0004397	7946	1.85009	0.118455	15.6184	5.45e-55	7.97e-54	Vinc	31201	CG3299
FBgn0023550	674.222	-2.62983	0.192765	-13.6426	2.23e-42	2.56e-41	FarO	45707	CG18031
FBgn0029603	5.08949	0.299527	2.1779	0.13753	0.890612	0.927133	CG14053	31197	CG14053
FBgn0023542	613.106	-0.868486	0.223605	-3.88402	0.000102743	0.000287057	Nmd3	31195	CG3460
FBgn0023541	8.134	-0.880408	1.38211	-0.637002	0.524123	0.625286	Cyp4d14	45706	CG3540
FBgn0005670	24.4117	-1.04487	1.16358	-0.897979	0.369197	0.47448	Cyp4d1	31188	CG3656
FBgn0004655	1886.09	0.442155	0.147986	2.98781	0.00280985	0.00644983	wapl	31187	CG3707
FBgn0013432	13067.4	-3.71348	0.118268	-31.3989	2.09e-216	3.46e-214	bcn92	31186	CG3717
FBgn0004861	800.43	0.155756	0.188571	0.825985	0.408813	0.515557	ph-p	31181	CG18412
FBgn0004860	367.199	1.55809	0.243442	6.40023	1.55e-10	6.77e-10	ph-d	44889	CG3895
FBgn0040394	1281.12	-0.246669	0.164499	-1.49951	0.133741	0.208176	CG16903	31178	CG16903
FBgn0040376	1.07619	-4.41818	3.97904	-1.11036	0.266843	NA	AANATL7	31236	CG13759
FBgn0040066	885.892	0.432728	0.163111	2.65296	0.00797887	0.0168502	wds	53428	CG17437
FBgn0001404	3900.39	0.34367	0.166278	2.06684	0.0387492	0.0708396	egh	31239	CG9659
FBgn0040336	61.7547	0.395787	0.528706	0.748595	0.454101	0.55961	Seipin	31245	CG9904
FBgn0040333	0.163167	0.0227563	4.05197	0.00561612	0.995519	NA	brv3	31246	CG13762
FBgn0040334	210.075	-0.336923	0.310825	-1.08396	0.278381	0.380859	Tsp3A	31244	CG10742
FBgn0029629	9032.58	-0.486091	0.10896	-4.46121	8.15e-06	2.54e-05	eIF3g1	31243	CG8636
FBgn0011566	637.406	5.10125	0.274455	18.5868	4.11e-77	9.22e-76	Smyd3	44554	CG13761
FBgn0011606	62.4293	-0.382642	0.524687	-0.729277	0.465832	0.570634	Klp3A	31240	CG8590
FBgn0040375	141.648	0.45353	0.379865	1.19393	0.232507	0.330187	CG13760	31237	CG13760
FBgn0040377	932.612	2.10872	0.223155	9.44959	3.4e-21	2.32e-20	Vha36-3	31235	CG8310
FBgn0040388	2098.84	0.963698	0.148185	6.50333	7.86e-11	3.48e-10	boi	31229	CG32796
FBgn0003714	10213.2	-2.95636	0.155873	-18.9664	3.23e-80	7.56e-79	tko	31228	CG7925
FBgn0001150	344.457	-1.96642	0.366201	-5.36978	7.88e-08	2.93e-07	gt	31227	CG7952
FBgn0052797	0.397577	1.27651	3.96833	0.321674	0.7477	NA	CG32797	318215	CG32797
FBgn0040385	0	NA	NA	NA	NA	NA	CG12496	31226	CG12496
FBgn0003371	64003.1	-2.35338	0.136846	-17.1973	2.78e-66	5.04e-65	sgg	31248	CG2621
FBgn0003068	1035.38	1.52048	0.173908	8.74302	2.27e-18	1.4e-17	per	31251	CG2647
FBgn0024993	139.296	0.408236	0.387341	1.05394	0.291908	0.394584	CG2662	31254	CG2662
FBgn0024996	1514.33	-0.513247	0.162899	-3.15071	0.00162876	0.0038704	eIF2Bbeta	31256	CG2677
FBgn0024997	0	NA	NA	NA	NA	NA	CG2681	31258	CG2681
FBgn0024991	1424.12	0.407672	0.145686	2.7983	0.00513731	0.0111844	CG2694	31260	CG2694
FBgn0000928	5.66463	1.25196	1.73784	0.720411	0.471272	0.576022	fs(1)Yb	31262	CG2706
FBgn0000927	0.4895	1.59279	3.95629	0.402598	0.687244	NA	fs(1)Ya	31263	CG2707
FBgn0000520	327.929	0.14919	0.243102	0.613692	0.539419	0.639739	dwg	31265	CG2711
FBgn0024975	102.323	0.677999	0.429312	1.57927	0.114275	0.182128	CG2712	31267	CG2712
FBgn0040356	0	NA	NA	NA	NA	NA	CG12498	31272	CG12498
FBgn0003996	7033.29	-0.774186	0.144012	-5.37583	7.62e-08	2.84e-07	w	31271	CG2759
FBgn0040384	317.195	0.537972	0.271115	1.98429	0.0472233	0.0844341	CG32795	31270	CG32795
FBgn0024980	3718.28	6.18778	0.195663	31.6248	1.69e-219	2.83e-217	Syx4	31269	CG2715
FBgn0000376	372.887	0.602095	0.255873	2.3531	0.0186177	0.0364965	crm	31268	CG2714
FBgn0024973	794.669	-1.26829	0.222472	-5.70088	1.19e-08	4.65e-08	CG2701	31261	CG2701
FBgn0024998	588.465	1.02651	0.214584	4.78371	1.72e-06	5.73e-06	CG2685	31259	CG2685
FBgn0024995	1.07619	-4.41818	3.97904	-1.11036	0.266843	NA	CG2680	31257	CG2680
FBgn0024994	50.6827	0.943201	0.870415	1.08362	0.278532	0.380972	Ugalt	31255	CG2675
FBgn0024992	9628.64	-2.02701	0.11434	-17.7279	2.55e-70	4.94e-69	Spg7	31253	CG2658
FBgn0000092	4.80607	-4.77899	2.73427	-1.74781	0.0804968	0.135003	dyw	31252	CG2650
FBgn0025838	0.73425	2.17492	3.93992	0.552022	0.580933	NA	CG2652	31250	CG2652
FBgn0011276	0	NA	NA	NA	NA	NA	HLH3B	31249	CG2655
FBgn0004647	969.726	1.77652	0.209243	8.49023	2.06e-17	1.23e-16	N	31293	CG3936
FBgn0040396	418.227	0.569036	0.33234	1.71221	0.0868581	0.14397	CG3939	31295	CG3939
FBgn0000479	15530.3	4.38174	0.13774	31.8117	4.45e-222	7.7e-220	dnc	31309	CG32498
FBgn0002933	0	NA	NA	NA	NA	NA	ng1	31300	CG10781
FBgn0003374	0	NA	NA	NA	NA	NA	Sgs4	31304	CG12181
FBgn0029660	0	NA	NA	NA	NA	NA	CG10801	31314	CG10801
FBgn0029662	1700.32	-3.38818	0.256519	-13.2083	7.86e-40	8.61e-39	CG12206	31316	CG12206
FBgn0029661	0.580645	-3.52183	4.0402	-0.871695	0.383375	NA	CG16781	31315	CG16781
FBgn0029659	2.6775	-2.0393	2.87818	-0.708539	0.478611	0.583317	CG16782	31313	CG16782
FBgn0029658	0.326333	1.01188	3.98061	0.254202	0.799339	NA	CG14269	31312	CG14269
FBgn0052493	0	NA	NA	NA	NA	NA	tRNA:Gln-TTG-2-1	3772230	CR32493
FBgn0029657	25.6433	-3.06719	1.08871	-2.81727	0.0048434	0.0106072	CG12535	31311	CG12535
FBgn0029656	0.652667	2.00572	3.94402	0.508546	0.611071	NA	CG10793	31308	CG10793
FBgn0003086	0	NA	NA	NA	NA	NA	Pig1	31303	CG10790
FBgn0010296	0	NA	NA	NA	NA	NA	ng4	31301	CG10789
FBgn0010295	0	NA	NA	NA	NA	NA	ng3	31299	CG10788
FBgn0010294	0	NA	NA	NA	NA	NA	ng2	31298	CG14266
FBgn0040393	1.07619	-4.41818	3.97904	-1.11036	0.266843	NA	CG14265	31297	CG14265
FBgn0000644	24.8879	-0.3634	1.02631	-0.354082	0.723277	0.798557	Fcp3C	31294	CG4015
FBgn0028746	1029.99	-0.159439	0.214638	-0.74283	0.457585	0.562962	CG18508	59253	CG18508
FBgn0040355	0	NA	NA	NA	NA	NA	CG3526	31277	CG3526
FBgn0052793	44.2407	6.23705	1.26027	4.94897	7.46e-07	2.58e-06	CG32793	31280	CG32793
FBgn0029642	0	NA	NA	NA	NA	NA	CG3592	31282	CG3592
FBgn0025645	0	NA	NA	NA	NA	NA	CG3598	31283	CG3598
FBgn0029643	0.326333	1.01188	3.98061	0.254202	0.799339	NA	CG14420	31284	CG14420
FBgn0029644	1.0276	-0.146703	3.92393	-0.0373868	0.970177	NA	CG14421	31285	CG14421
FBgn0029645	0	NA	NA	NA	NA	NA	CG14422	31286	CG14422
FBgn0029646	0	NA	NA	NA	NA	NA	CG14423	31287	CG14423
FBgn0029647	0	NA	NA	NA	NA	NA	CG17959	31288	CG17959
FBgn0029648	1333.65	-0.806729	0.17462	-4.61991	3.84e-06	1.24e-05	CG3603	31289	CG3603
FBgn0028369	413.624	1.15433	0.26166	4.41157	1.03e-05	3.17e-05	kirre	31292	CG3653
FBgn0029649	0	NA	NA	NA	NA	NA	CG4116	31291	CG4116
FBgn0003285	315.977	0.999414	0.332639	3.0045	0.00266019	0.00612919	rst	31290	CG4125
FBgn0025644	5.45083	5.06133	2.16862	2.33389	0.0196013	0.038235	CG14424	31279	CG14424
FBgn0029639	2.46871	-0.197347	3.37656	-0.0584461	0.953393	0.968154	CG14419	31276	CG14419
FBgn0040354	0	NA	NA	NA	NA	NA	CG14418	31275	CG14418
FBgn0040353	2.4475	3.90786	3.78567	1.03228	0.301942	0.405571	CG14417	31274	CG14417
FBgn0040352	3.17404	-1.44384	2.73575	-0.527768	0.597661	0.691107	CG14416	31273	CG14416
FBgn0029664	8685.39	-4.1047	0.127236	-32.2606	2.5e-228	4.93e-226	CG10802	31318	CG10802
FBgn0029666	720.85	0.746106	0.208928	3.57111	0.000355474	0.000926257	CG10803	31320	CG10803
FBgn0029669	0.326333	1.01188	3.98061	0.254202	0.799339	NA	CG13021	31323	CG13021
FBgn0052792	0	NA	NA	NA	NA	NA	ppk8	318213	CG32792
FBgn0044046	0.663271	-3.68946	4.02579	-0.916455	0.359429	NA	Ilp7	31328	CG13317
FBgn0023215	2009.4	-0.297672	0.157684	-1.88778	0.0590555	0.102961	Mnt	31331	CG13316
FBgn0015286	3908.91	0.521181	0.160621	3.24478	0.00117541	0.00286196	Rala	31332	CG2849
FBgn0023216	251.911	0.560121	0.273811	2.04565	0.040791	0.0742046	Parg	31329	CG2864
FBgn0029672	145.899	-0.794877	0.407591	-1.95018	0.0511544	0.0906861	CG2875	31326	CG2875
FBgn0052791	17.2607	-0.195849	1.02466	-0.191136	0.848419	0.896981	DIP-alpha	31322	CG32791
FBgn0029667	0.453489	-0.939017	4.05197	-0.231743	0.816737	NA	Gas8	31321	CG14271
FBgn0029665	2787.71	-2.14306	0.168141	-12.7456	3.3e-37	3.45e-36	CG14270	31319	CG14270
FBgn0029663	19.5774	0.613314	0.86738	0.707088	0.479512	0.5839	CG10804	31317	CG10804
FBgn0052785	0	NA	NA	NA	NA	NA	tRNA:Gln-CTG-2-1	3772526	CR32785
FBgn0025118	0	NA	NA	NA	NA	NA	tRNA:Pro-CGG-3-1	3771745	CR32784
FBgn0028491	746.568	1.50196	0.261243	5.74928	8.96e-09	3.53e-08	CG2930	31341	CG2930
FBgn0029681	11409	-2.87799	0.163653	-17.5859	3.16e-69	5.98e-68	CG15239	31343	CG15239
FBgn0029686	361.984	1.7466	0.281846	6.19701	5.75e-10	2.44e-09	Glos	31348	CG2941
FBgn0052786	1.34095	3.04034	3.925	0.77461	0.43857	NA	Gem4b	318210	CG32786
FBgn0052783	4.80095	4.87815	2.62544	1.85803	0.0631646	0.109315	Gem4c	318207	CG32783
FBgn0029687	25600	1.29644	0.134396	9.64639	5.09e-22	3.57e-21	Vap33	31349	CG5014
FBgn0029690	332.065	-0.284718	0.794804	-0.358224	0.720176	0.796086	CG6414	31352	CG6414
FBgn0029689	302.221	-0.0116449	0.306759	-0.0379611	0.969719	0.978319	CG6428	31351	CG6428
FBgn0029688	8288.03	1.16485	0.114689	10.1566	3.1e-24	2.33e-23	lva	31350	CG6450
FBgn0029685	1036.21	0.488636	0.176094	2.77486	0.00552261	0.0119714	CG2938	31347	CG2938
FBgn0019661	17.1792	2.55208	1.29998	1.96317	0.0496267	0.0884171	lncRNA:roX1	3772376	CR32777
FBgn0029694	0.538095	-3.4269	4.04911	-0.846334	0.397367	NA	CG15375	31356	CG15375
FBgn0000221	77.7401	1.83177	0.498268	3.67628	0.000236658	0.000632422	brn	31358	CG4934
FBgn0026084	1716.86	1.84159	0.644423	2.85773	0.00426677	0.00945853	cib	31359	CG4944
FBgn0026085	9.28012	-0.324951	1.50966	-0.215247	0.829575	0.881692	dgt4	31361	CG4865
FBgn0026083	6339.23	0.494691	0.129246	3.82753	0.000129438	0.0003574	tyf	31363	CG4857
FBgn0066114	206.297	0.0308559	0.278719	0.110706	0.91185	0.941637	GlcAT-I	251900	CG32775
FBgn0029697	11.4624	-2.08767	1.42628	-1.46371	0.143272	0.220149	CG15570	31366	CG15570
FBgn0029701	0	NA	NA	NA	NA	NA	CG12691	31370	CG12691
FBgn0029702	0.979	2.5885	3.93168	0.658369	0.510301	NA	CG15572	31371	CG15572
FBgn0029706	3119.78	-0.684311	0.142757	-4.79354	1.64e-06	5.47e-06	CG3626	31377	CG3626
FBgn0029707	0	NA	NA	NA	NA	NA	CG12688	31378	CG12688
FBgn0029705	2.39647	0.276984	2.98773	0.0927074	0.926136	0.950976	CG12693	31375	CG12693
FBgn0040907	2278.91	-2.49513	0.151851	-16.4315	1.14e-60	1.85e-59	mRpL33	50381	CG3712
FBgn0002707	321.986	-0.468184	0.245318	-1.90848	0.0563296	0.0987374	mei-9	31373	CG3697
FBgn0040906	3.35798	-1.55715	2.3533	-0.661689	0.50817	0.610732	CG15579	50380	CG15579
FBgn0029703	0	NA	NA	NA	NA	NA	CG12692	31372	CG12692
FBgn0040905	0	NA	NA	NA	NA	NA	CG15578	50379	CG15578
FBgn0040904	0.163167	0.0227563	4.05197	0.00561612	0.995519	NA	CG15577	50378	CG15577
FBgn0029700	0	NA	NA	NA	NA	NA	CG15576	31369	CG15576
FBgn0052774	0	NA	NA	NA	NA	NA	Muc4B	31368	CG32774
FBgn0041252	0.163167	0.0227563	4.05197	0.00561612	0.995519	NA	Femcoat	31367	CG15573
FBgn0029696	0.163167	0.0227563	4.05197	0.00561612	0.995519	NA	CG15571	31365	CG15571
FBgn0000635	21133.8	3.91286	0.131409	29.7761	7.97e-195	1.16e-192	Fas2	31364	CG3665
FBgn0026080	528.051	0.719471	0.204477	3.51858	0.000433856	0.00111736	Tip60	31362	CG6121
FBgn0026079	409.75	0.28748	0.263109	1.09263	0.274558	0.376514	Nsun2	45064	CG6133
FBgn0004832	449.573	0.802833	0.215266	3.72949	0.000191869	0.000519538	Xpac	31357	CG6358
FBgn0029693	697.162	0.960707	0.201905	4.75822	1.95e-06	6.47e-06	CG6379	31355	CG6379
FBgn0000179	15.2218	0.376644	1.09089	0.345263	0.729897	0.80426	bi	31379	CG3578
FBgn0029708	41.6855	1.47759	0.667725	2.21287	0.0269065	0.051115	CG3556	31380	CG3556
FBgn0029709	3426.34	1.8549	0.161804	11.4638	2e-30	1.8e-29	CHOp24	31382	CG3564
FBgn0029710	109.586	-1.83507	0.519147	-3.53477	0.000408124	0.00105527	CG3568	31383	CG3568
FBgn0029712	43.7369	-2.18474	0.750337	-2.91168	0.00359496	0.0080925	CG15912	31385	CG15912
FBgn0029714	144.149	0.249781	0.339084	0.736635	0.461344	0.566454	CG3527	31387	CG3527
FBgn0029716	0	NA	NA	NA	NA	NA	CG3546	31389	CG3546
FBgn0022768	1546.27	1.8697	0.148539	12.5873	2.48e-36	2.54e-35	Pp2C1	31404	CG2984
FBgn0029715	4310.94	-0.956763	0.142613	-6.7088	1.96e-11	8.95e-11	CG11444	31388	CG11444
FBgn0029713	40.9187	0.967899	0.735003	1.31686	0.187884	0.276659	CG11436	31386	CG11436
FBgn0029711	1647.5	-0.0211557	0.151825	-0.139343	0.889179	0.926256	Usf	31384	CG17592
FBgn0003210	1812.45	0.460902	0.163631	2.81671	0.00485185	0.0106236	rb	31381	CG11427
FBgn0052773	0	NA	NA	NA	NA	NA	lncRNA:CR32773	19835374	CR32773
FBgn0011760	43293.4	-0.69222	0.143001	-4.84067	1.29e-06	4.37e-06	ctp	31405	CG6998
FBgn0028325	160672	-2.40725	0.146383	-16.4449	9.12e-61	1.49e-59	Pdha	31406	CG7010
FBgn0029722	297.706	7.02518	1.56469	4.48983	7.13e-06	2.24e-05	CG7024	31407	CG7024
FBgn0029727	12.5644	0.590219	1.06642	0.553458	0.579949	0.675077	CG6978	31413	CG6978
FBgn0029729	0.163167	0.0227563	4.05197	0.00561612	0.995519	NA	CG12682	31415	CG12682
FBgn0029730	0	NA	NA	NA	NA	NA	boil	31416	CG12681
FBgn0029733	6.15425	5.23654	2.04627	2.55907	0.0104954	0.0216321	CG6927	31419	CG6927
FBgn0052772	845.054	0.509296	0.165025	3.08618	0.00202748	0.00474516	CG32772	31420	CG32772
FBgn0029737	261.893	0.422651	0.290474	1.45504	0.145659	0.223209	CG6903	31423	CG6903
FBgn0004368	1095.16	-0.115492	0.211339	-0.546475	0.584739	0.678862	Ptp4E	31425	CG6899
FBgn0029740	0	NA	NA	NA	NA	NA	CG12680	31427	CG12680
FBgn0061196	0.979	2.5885	3.93168	0.658369	0.510301	NA	CG15468	31426	CG15468
FBgn0029728	0.326333	1.01188	3.98061	0.254202	0.799339	NA	CG2861	31414	CG2861
FBgn0029726	0.326333	1.01188	3.98061	0.254202	0.799339	NA	CG15471	31412	CG15471
FBgn0029725	0.652667	2.00572	3.94402	0.508546	0.611071	NA	CG2871	31411	CG2871
FBgn0025679	1.77195	-0.644331	3.77695	-0.170596	0.864542	NA	Klf15	31410	CG2932
FBgn0029724	0.326333	1.01188	3.98061	0.254202	0.799339	NA	CG15472	31409	CG15472
FBgn0029745	0	NA	NA	NA	NA	NA	Rpn13R	31433	CG6789
FBgn0029746	1527.34	-1.53402	0.21501	-7.13466	9.7e-13	4.77e-12	CG15465	31434	CG15465
FBgn0003449	2136.51	-0.49399	0.168799	-2.92651	0.00342794	0.00774647	snf	31442	CG4528
FBgn0011761	108.829	9.38022	1.24898	7.51033	5.9e-14	3.08e-13	dhd	31444	CG4193
FBgn0029753	2186.6	13.7091	1.19129	11.5078	1.21e-30	1.09e-29	CG4198	31445	CG4198
FBgn0029755	443.797	-0.100076	0.20703	-0.483389	0.62882	0.717169	Sas10	31447	CG4202
FBgn0014024	3592.35	-0.347282	0.127623	-2.72114	0.00650564	0.0139682	Rnp4F	31448	CG3312
FBgn0029754	2.18467	3.74216	2.94524	1.27058	0.203878	0.295598	CG15930	31446	CG15930
FBgn0029752	15.0136	4.08835	1.80203	2.26874	0.0232838	0.0448022	TrxT	31443	CG3315
FBgn0029751	4.8257	-2.396	2.09543	-1.14344	0.252854	0.352651	CG17764	31440	CG17764
FBgn0029750	8.48604	2.25602	1.50225	1.50176	0.13316	0.207416	CG3323	31439	CG3323
FBgn0029747	0.24475	0.600664	4.00465	0.149992	0.880771	NA	CG5062	31435	CG5062
FBgn0052767	1961.12	0.906742	0.2135	4.24704	2.17e-05	6.49e-05	CG32767	31430	CG32767
FBgn0026751	758.474	-0.0517526	0.191205	-0.270666	0.786648	0.848368	XRCC1	31451	CG4208
FBgn0010014	41.6626	0.841277	0.680083	1.23702	0.216079	0.310965	CanB	44317	CG4209
FBgn0029761	12383.3	3.674	0.155416	23.6397	1.51e-123	8.37e-122	SK	31456	CG10706
FBgn0029763	1786.03	-0.385945	0.171488	-2.25056	0.0244132	0.04678	Usp16-45	31458	CG4165
FBgn0029765	10.7579	3.00162	1.53001	1.96183	0.0497821	0.0886056	CG16756	31460	CG16756
FBgn0029766	811.371	-1.19854	0.209758	-5.7139	1.1e-08	4.32e-08	CG15784	31461	CG15784
FBgn0029768	0.4895	1.59279	3.95629	0.402598	0.687244	NA	SPR	31463	CG16752
FBgn0029770	0	NA	NA	NA	NA	NA	CG4151	31465	CG4151
FBgn0029771	939.526	2.40682	0.256237	9.39294	5.83e-21	3.96e-20	CG12730	31466	CG12730
FBgn0026702	16.9492	0.519024	1.1619	0.446703	0.65509	0.740263	Pop1	31475	CG32763
FBgn0004687	1595.81	-0.0845646	0.174547	-0.484481	0.628045	0.716632	Mlc-c	31474	CG3201
FBgn0029778	1012.8	-0.382078	0.170295	-2.24362	0.0248567	0.0475324	RhoGAP5A	31473	CG3208
FBgn0052762	0	NA	NA	NA	NA	NA	CG32762	318198	CG32762
FBgn0029769	1.63167	3.32367	3.92175	0.847495	0.396719	NA	frma	31464	CG3239
FBgn0029762	53.6745	-0.0715288	0.71251	-0.10039	0.920035	0.94682	NAAT1	31457	CG3252
FBgn0029756	149.996	-0.352919	0.36358	-0.970676	0.33171	0.436337	CG3309	31450	CG3309
FBgn0028474	2647	0.0375962	0.156016	0.240976	0.809573	0.866008	CG4119	31481	CG4119
FBgn0029785	41589.2	-1.18236	0.114307	-10.3437	4.47e-25	3.45e-24	RpL35	31483	CG4111
FBgn0003747	0	NA	NA	NA	NA	NA	Gr5a	44873	CG15779
FBgn0000394	749.54	-0.946584	0.191697	-4.93791	7.9e-07	2.72e-06	cv	44510	CG12410
FBgn0029791	11.4362	0.015749	1.41121	0.0111599	0.991096	0.993873	AdamTS-B	31490	CG4096
FBgn0029795	22.265	-1.60759	1.19262	-1.34796	0.177672	0.263897	CG15773	31494	CG15773
FBgn0029798	170.596	0.24342	0.311271	0.78202	0.434203	0.540738	CG4078	31497	CG4078
FBgn0029799	168.238	0.852316	0.394121	2.16258	0.0305738	0.0573142	CG15772	31498	CG15772
FBgn0029801	16649.2	-2.01224	0.136516	-14.7399	3.57e-49	4.69e-48	CG15771	31500	CG15771
FBgn0029809	3.3537	0.915479	2.69106	0.340193	0.733711	0.80782	CG15767	31508	CG15767
FBgn0029810	6.75609	0.47207	1.93181	0.244367	0.806947	0.864117	CG12239	31509	CG12239
FBgn0029811	0	NA	NA	NA	NA	NA	Cpr5C	31510	CG4052
FBgn0029812	0	NA	NA	NA	NA	NA	Prosbeta2R1	31511	CG18341
FBgn0029814	64.9521	0.401171	0.507603	0.790325	0.429338	0.535897	CG15765	31513	CG15765
FBgn0052761	0	NA	NA	NA	NA	NA	tRNA:Glu-CTC-6-1Psi	3772070	CR32761
FBgn0029816	0	NA	NA	NA	NA	NA	CG12729	31515	CG12729
FBgn0029817	1.14217	2.81025	3.92814	0.715416	0.474352	NA	CG15764	31516	CG15764
FBgn0029820	12263.8	0.219204	0.110031	1.99221	0.046348	0.083057	CG16721	31520	CG16721
FBgn0029821	3.48036	0.198295	2.64793	0.0748868	0.940305	0.96009	CG4020	31522	CG4020
FBgn0029822	695.108	0.19902	0.185447	1.07319	0.283187	0.385765	CG12236	31523	CG12236
FBgn0029823	736.841	2.03248	0.209043	9.7228	2.41e-22	1.7e-21	Shmt	31524	CG3011
FBgn0029819	675.618	1.75775	0.244483	7.18967	6.49e-13	3.22e-12	Usp30	31519	CG3016
FBgn0014340	237.599	1.03224	0.28648	3.60317	0.000314364	0.000824199	mof	31518	CG3025
FBgn0029818	320.722	1.17231	0.280298	4.18238	2.88e-05	8.56e-05	GAA1	31517	CG3033
FBgn0029813	45.1156	-0.741701	0.640166	-1.15861	0.246617	0.345432	AgmNAT	31512	CG15766
FBgn0029807	230.22	-1.61938	1.04162	-1.55467	0.120025	0.190007	CG3108	31506	CG3108
FBgn0029804	118.378	-2.4721	0.484819	-5.09901	3.41e-07	1.21e-06	CG3097	31503	CG3097
FBgn0013987	8787.09	0.263151	0.115815	2.27217	0.0230764	0.0444339	MAPk-Ak2	44573	CG3086
FBgn0029800	184.559	0.434624	0.367063	1.18406	0.23639	0.334489	lin-52	31499	CG15929
FBgn0261383	1467.67	0.196468	0.186207	1.05511	0.291377	0.394011	IntS6	31496	CG3125
FBgn0052758	1175.64	0.278579	0.188955	1.47431	0.140397	0.216411	Snx27	31493	CG32758
FBgn0053080	1782.87	2.37956	0.184147	12.9221	3.38e-38	3.63e-37	CG33080	31491	CG33080
FBgn0027564	245.566	0.0897228	0.283203	0.316815	0.751384	0.822205	CG3149	31489	CG3149
FBgn0029789	571.322	1.35359	0.240614	5.62555	1.85e-08	7.16e-08	PGAP1	31487	CG3160
FBgn0046687	25.5093	-0.506302	0.84702	-0.597745	0.55001	0.648961	Tre1	140439	CG3171
FBgn0015794	1500.35	0.75986	0.156864	4.84407	1.27e-06	4.3e-06	Rab18	44360	CG3129
FBgn0029783	2039.27	-2.14627	0.161231	-13.3118	1.98e-40	2.18e-39	Sirt4	31480	CG3187
FBgn0029824	58.6633	2.01537	0.796632	2.52987	0.0114106	0.023353	CG3726	31525	CG3726
FBgn0029825	69.0157	0.118509	0.489137	0.242281	0.808562	0.865345	CG12728	31526	CG12728
FBgn0052756	98.1826	0.147753	0.522085	0.283006	0.777173	0.842178	CG32756	318193	CG32756
FBgn0029826	30.3786	-0.513765	0.770775	-0.666556	0.505056	0.607845	CG6041	31527	CG6041
FBgn0052755	0.163167	0.0227563	4.05197	0.00561612	0.995519	NA	CG32755	318192	CG32755
FBgn0029827	1.9017	3.54322	3.59497	0.985605	0.324327	NA	CG6048	31528	CG6048
FBgn0029828	3.9451	2.52581	2.57571	0.980629	0.326776	0.431005	CG6067	31529	CG6067
FBgn0029830	3726.53	-0.782681	0.125811	-6.2211	4.94e-10	2.1e-09	Grip	50391	CG14447
FBgn0029831	52.0479	-0.276402	0.588406	-0.469748	0.638535	0.725856	CG5966	31532	CG5966
FBgn0029833	1265.9	-0.379554	0.185664	-2.04431	0.0409227	0.074383	MCTS1	31536	CG5941
FBgn0029834	8.49881	-0.847372	1.52256	-0.556545	0.577839	0.673607	CG5937	31537	CG5937
FBgn0029835	29.2614	-0.443008	0.932549	-0.47505	0.634751	0.722519	CG5921	31538	CG5921
FBgn0029843	99.3306	-0.259746	0.451525	-0.575264	0.565113	0.662542	Nep1	31547	CG5905
FBgn0029849	702.146	0.294083	0.23284	1.26303	0.20658	0.299006	Efr	31553	CG3774
FBgn0003514	6690.95	0.72707	0.124928	5.81992	5.89e-09	2.34e-08	sqh	31554	CG3595
FBgn0029848	0.326333	1.01188	3.98061	0.254202	0.799339	NA	Btnd	31552	CG3599
FBgn0040069	0.580645	-3.52183	4.0402	-0.871695	0.383375	NA	vanin-like	31551	CG32754
FBgn0052751	0	NA	NA	NA	NA	NA	CG32751	318189	CG32751
FBgn0052750	0	NA	NA	NA	NA	NA	CG32750	326238	CG32750
FBgn0026060	1275.64	0.684771	0.202083	3.38857	0.000702581	0.00175987	Mipp2	31544	CG4317
FBgn0029840	2727.86	0.0167556	0.151097	0.110893	0.911701	0.941637	raptor	31543	CG4320
FBgn0029839	93.2549	3.04937	0.529845	5.75522	8.65e-09	3.41e-08	CG4660	31542	CG4660
FBgn0029838	978.367	1.24498	0.194625	6.39682	1.59e-10	6.91e-10	CG4666	31541	CG4666
FBgn0029837	794.923	0.333486	0.211004	1.58047	0.113998	0.181819	Tsp5D	31540	CG4690
FBgn0003302	121.098	0.00841591	0.441456	0.019064	0.98479	0.989261	rux	31535	CG4336
FBgn0029003	1130.78	1.46711	0.174487	8.40816	4.16e-17	2.45e-16	mab-21	44127	CG4746
FBgn0027546	445.675	2.25856	0.230516	9.79786	1.15e-22	8.21e-22	CG4766	31533	CG4766
FBgn0005390	3.4065	2.3852	3.11265	0.766292	0.443502	0.549671	fs(1)M3	45994	CG4790
FBgn0029851	0.72391	2.14894	3.94052	0.545345	0.585516	NA	CG14445	31556	CG14445
FBgn0015818	310.291	-0.0888082	0.302771	-0.293318	0.769279	0.835909	Spx	31558	CG3780
FBgn0029853	261.242	-0.0218293	0.269488	-0.081003	0.93544	0.957337	CG3781	31560	CG3781
FBgn0028982	3935.49	-0.224972	0.122107	-1.84241	0.0654145	0.11268	Spt6	44000	CG12225
FBgn0029857	220.035	1.12017	0.328194	3.41313	0.000642209	0.00161707	wuho	31566	CG15897
FBgn0029858	324.579	-1.5931	0.260972	-6.1045	1.03e-09	4.3e-09	mldr	31568	CG15896
FBgn0029861	378.119	0.415721	0.220307	1.88701	0.0591595	0.103093	CG3815	31571	CG3815
FBgn0029863	5676.55	10.4222	0.407424	25.5807	2.5e-144	1.96e-142	CG3823	31573	CG3823
FBgn0029864	24.6612	1.65398	0.859577	1.92418	0.0543324	0.0956458	CG15894	31574	CG15894
FBgn0029866	581.694	-2.48503	0.278433	-8.92504	4.46e-19	2.83e-18	CG3842	31576	CG3842
FBgn0029867	2270.73	-0.349398	0.139818	-2.49895	0.0124562	0.0253291	CG3847	31577	CG3847
FBgn0052748	0	NA	NA	NA	NA	NA	tRNA:Phe-GAA-1-1	3772400	CR32748
FBgn0029873	1506.29	0.840574	0.163219	5.14999	2.61e-07	9.27e-07	CG3918	31585	CG3918
FBgn0014031	164.852	0.315432	0.403944	0.78088	0.434873	0.541341	Spat	31587	CG3926
FBgn0000524	428.072	-0.264827	0.217615	-1.21695	0.223623	0.31999	dx	31589	CG3929
FBgn0014026	51025.5	-1.30255	0.123366	-10.5584	4.65e-26	3.71e-25	RpL7A	31588	CG3314
FBgn0029874	176.444	1.45802	0.320804	4.54487	5.5e-06	1.75e-05	CG3342	31586	CG3342
FBgn0003139	1431.02	0.114838	0.168432	0.681808	0.495361	0.598326	PpV	31582	CG12217
FBgn0003655	0.935672	-0.462988	3.93608	-0.117627	0.906363	NA	swa	31580	CG3429
FBgn0016974	0.290323	-2.64917	4.08047	-0.649232	0.516188	NA	swaPsi	3771807	CR32747
FBgn0029868	48503.5	-2.51441	0.131459	-19.1269	1.51e-81	3.59e-80	ND-B16,6	31578	CG3446
FBgn0043796	410.85	-0.128385	0.239954	-0.535039	0.592623	0.686607	CG12219	31572	CG12219
FBgn0028685	4694.56	-0.088243	0.122936	-0.717793	0.472885	0.577356	Rpt4	31567	CG3455
FBgn0026015	544.841	1.06262	0.19993	5.31495	1.07e-07	3.92e-07	Top3beta	31565	CG3458
FBgn0031287	418.867	0.789524	0.24108	3.27494	0.00105683	0.00259264	CG4291	33264	CG4291
FBgn0020304	6905.39	-0.888318	0.120453	-7.37482	1.65e-13	8.43e-13	drongo	33263	CG3365
FBgn0031286	1397.74	-0.781726	0.158088	-4.94487	7.62e-07	2.63e-06	CG3862	33261	CG3862
FBgn0031284	113.851	1.45561	0.469462	3.1006	0.0019313	0.00453671	PGAP2	33258	CG3876
FBgn0031283	0.163167	0.0227563	4.05197	0.00561612	0.995519	NA	CG15880	33257	CG15880
FBgn0031281	195.71	0.794989	0.312839	2.54121	0.011047	0.022672	Saf6	33255	CG3883
FBgn0000442	2.77228	0.469191	2.82882	0.165861	0.868266	0.912125	Pkg21D	33253	CG3324
FBgn0026438	1311.82	4.16241	0.207104	20.0982	7.66e-90	2.15e-88	Eaat2	33247	CG3159
FBgn0040106	0	NA	NA	NA	NA	NA	lectin-21Cb	33242	CG13686
FBgn0004611	3344.55	1.13744	0.130953	8.68585	3.76e-18	2.3e-17	Plc21C	33204	CG4574
FBgn0053127	0.198788	0.26995	4.02946	0.0669941	0.946586	NA	CG33127	318893	CG33127
FBgn0000061	3.22917	-4.18209	2.70122	-1.54822	0.121569	0.19212	al	33208	CG3935
FBgn0003278	435.188	-0.022606	0.215275	-0.10501	0.916368	0.94454	RpI135	33210	CG4033
FBgn0002593	62350.8	-1.25997	0.168735	-7.46715	8.2e-14	4.25e-13	RpLP1	33214	CG4087
FBgn0031254	0	NA	NA	NA	NA	NA	CG13692	33216	CG13692
FBgn0031255	2.23692	3.77473	3.38721	1.11441	0.265104	0.365829	BBS8	33217	CG13691
FBgn0004583	1285.29	-1.72858	0.20346	-8.49589	1.96e-17	1.17e-16	ex	33218	CG4114
FBgn0031256	1458.38	2.28424	0.15049	15.1787	4.9e-52	6.83e-51	shv	33220	CG4164
FBgn0031257	10.162	1.36884	1.41927	0.96447	0.33481	0.439319	CG4133	33221	CG4133
FBgn0027592	554.585	-0.484567	0.19542	-2.47962	0.0131521	0.0266462	MED15	33223	CG4184
FBgn0003963	809.925	-0.423096	0.258586	-1.63619	0.1018	0.164979	ush	33225	CG2762
FBgn0031263	425.407	0.607259	0.242946	2.49957	0.0124346	0.0252943	Tspo	33231	CG2789
FBgn0031265	246.555	1.29236	0.318233	4.06104	4.89e-05	0.00014135	CG2794	33233	CG2794
FBgn0031266	1974.01	0.882283	0.150219	5.8733	4.27e-09	1.72e-08	Sf3b1	33235	CG2807
FBgn0031268	468.682	-0.211722	0.217811	-0.972047	0.331027	0.435647	cold	33237	CG2813
FBgn0023489	0.198788	0.26995	4.02946	0.0669941	0.946586	NA	Pph13	33239	CG2819
FBgn0010323	0	NA	NA	NA	NA	NA	Gsc	33240	CG2851
FBgn0013323	109.116	3.81335	0.536654	7.1058	1.2e-12	5.85e-12	Ptth	33238	CG13687
FBgn0031267	374.922	2.38524	0.249627	9.55521	1.23e-21	8.54e-21	Ipk2	33236	CG13688
FBgn0021874	174.807	-0.0915849	0.325104	-0.28171	0.778166	0.842759	Nle	33234	CG2863
FBgn0031264	105757	-2.45738	0.128438	-19.1328	1.35e-81	3.22e-80	CG11835	33232	CG11835
FBgn0005660	15.3153	2.57838	1.40399	1.83647	0.0662882	0.114079	Ets21C	33229	CG2914
FBgn0031260	480.888	0.724633	0.229051	3.16363	0.00155817	0.00371783	Spp	33227	CG11840
FBgn0010602	2139.45	-0.149978	0.136815	-1.09621	0.272987	0.374999	lwr	33226	CG3018
FBgn0043364	1905.12	-1.2173	0.197309	-6.16952	6.85e-10	2.89e-09	cbt	33224	CG4427
FBgn0031258	320.751	0.17131	0.270115	0.63421	0.525944	0.626984	CG4297	33222	CG4297
FBgn0015924	999.249	0.455231	0.173404	2.62527	0.00865815	0.0181462	crq	33219	CG4280
FBgn0031253	66.525	2.06807	0.55161	3.74915	0.000177437	0.000482113	CG11885	33215	CG11885
FBgn0031252	1.14736	2.81162	3.92812	0.715768	0.474135	NA	CG13690	33213	CG13690
FBgn0031251	19262.2	-1.42532	0.129698	-10.9895	4.29e-28	3.61e-27	CG4213	33209	CG4213
FBgn0031250	577.019	-0.389035	0.210721	-1.84621	0.0648618	0.11185	Ent1	33207	CG11907
FBgn0051921	4.59395	4.81613	2.7073	1.77894	0.0752492	0.127283	CG31921	319027	CG31921
FBgn0031249	0	NA	NA	NA	NA	NA	CG11911	33206	CG11911
FBgn0031248	9.01431	1.27373	2.39487	0.531858	0.594824	0.688692	CG11912	33205	CG11912
FBgn0067779	3240.96	-0.518251	0.164886	-3.14309	0.00167174	0.00396315	dbr	33161	CG11371
FBgn0031213	5505.2	0.913142	0.110214	8.28521	1.18e-16	6.8e-16	galectin	33162	CG11372
FBgn0031214	16.7853	1.61208	1.00982	1.5964	0.110399	0.177022	CG11374	33163	CG11374
FBgn0031216	2100	0.29892	0.145584	2.05324	0.0400491	0.0729749	Zir	33165	CG11376
FBgn0031217	450.329	-0.907079	0.223008	-4.06748	4.75e-05	0.00013761	CG11377	33166	CG11377
FBgn0001142	3204.53	1.36464	0.135802	10.0488	9.3e-24	6.93e-23	Gs1	33172	CG2718
FBgn0031224	737.043	0.0555752	0.192902	0.288101	0.77327	0.838852	CG11454	33175	CG11454
FBgn0031228	44877.6	-2.73952	0.148522	-18.4453	5.69e-76	1.25e-74	ND-15	33179	CG11455
FBgn0031229	1155.04	0.0501297	0.185272	0.270574	0.786719	0.848368	CG3436	33180	CG3436
FBgn0031231	5104.94	-3.68833	0.149892	-24.6066	1.07e-133	7.02e-132	mRpL10	33182	CG11488
FBgn0031233	663.074	-0.256476	0.200759	-1.27753	0.201414	0.292562	Tbc1d15-17	33184	CG11490
FBgn0031235	0	NA	NA	NA	NA	NA	CG13693	33187	CG13693
FBgn0031240	2.03958	3.64505	3.91876	0.930152	0.352292	0.456306	CG3345	33192	CG3345
FBgn0003444	321.263	0.546754	0.277866	1.96769	0.0491036	0.0875837	smo	33196	CG11561
FBgn0031247	2568.3	-2.50338	0.17846	-14.0277	1.06e-44	1.28e-43	CG11562	33200	CG11562
FBgn0024352	7135.54	-1.11128	0.112309	-9.89478	4.39e-23	3.18e-22	Stip1	33202	CG2720
FBgn0020622	3147.66	0.241094	0.13237	1.82137	0.0685504	0.117515	Pi3K21B	33203	CG2699
FBgn0017457	992.342	-0.526503	0.197066	-2.67171	0.00754659	0.0160076	U2af38	33201	CG3582
FBgn0025686	58.7787	1.36645	2.3281	0.586936	0.557246	0.655821	Amnionless	33199	CG11592
FBgn0031245	331.728	0.255212	0.263698	0.967821	0.333134	0.437898	CG3625	33198	CG3625
FBgn0031244	173.834	1.54215	0.366084	4.21256	2.52e-05	7.52e-05	CG11601	33197	CG11601
FBgn0031238	370.575	-0.177151	0.24171	-0.732906	0.463616	0.568539	CG3645	33190	CG3645
FBgn0031239	6.12382	-0.284535	1.93287	-0.147208	0.882968	0.922053	CG17075	33191	CG17075
FBgn0031232	3826.08	-1.92369	0.152009	-12.6551	1.05e-36	1.08e-35	CG11617	33183	CG11617
FBgn0031227	205.338	0.0481628	0.315331	0.152737	0.878606	0.91897	CG3709	33178	CG3709
FBgn0051974	11.9302	0.301493	1.09516	0.275295	0.78309	0.845983	CG31974	33174	CG31974
FBgn0051975	3.87016	1.34639	2.16727	0.621237	0.534444	0.635269	CG31975	319052	CG31975
FBgn0051976	3.87016	1.34639	2.16727	0.621237	0.534444	0.635269	ovm	326181	CG31976
FBgn0031219	2.85187	-3.75026	3.20015	-1.1719	0.241237	0.339832	CG13694	33169	CG13694
FBgn0026787	666.897	1.01142	0.194347	5.2042	1.95e-07	7.01e-07	Nhe1	33167	CG12178
FBgn0002931	1261.31	-2.49553	0.196068	-12.7279	4.14e-37	4.32e-36	net	45339	CG11450
FBgn0051973	17834.6	-1.14121	0.136452	-8.36352	6.09e-17	3.55e-16	Cda5	33158	CG31973
FBgn0031209	14.636	3.18798	1.28042	2.48979	0.0127818	0.0259386	Ir21a	33157	CG2657
FBgn0002121	2779.16	1.43788	0.137638	10.4468	1.52e-25	1.19e-24	l(2)gl	33156	CG2671
FBgn0036970	0.663271	-3.68946	4.02579	-0.916455	0.359429	NA	Spn77Bc	40236	CG6289
FBgn0036974	11825.2	-1.48599	0.10635	-13.9726	2.29e-44	2.74e-43	eRF1	40240	CG5605
FBgn0036975	271.935	0.509184	0.307633	1.65517	0.0978907	0.159556	CG5618	40241	CG5618
FBgn0024887	474.762	0.441011	0.256063	1.72227	0.0850197	0.141304	kin17	40242	CG5649
FBgn0036977	0	NA	NA	NA	NA	NA	CG5665	40243	CG5665
FBgn0001259	13.0712	0.0935782	1.49121	0.0627531	0.949963	0.966206	in	40246	CG16993
FBgn0036979	2.68113	1.84967	2.8966	0.638566	0.523105	0.624361	CG13247	40247	CG13247
FBgn0036980	612.886	1.0588	0.208287	5.08335	3.71e-07	1.31e-06	RhoBTB	40249	CG5701
FBgn0036985	1989.27	6.08972	0.264146	23.0544	1.33e-117	6.56e-116	zye	40255	CG5847
FBgn0036991	559.791	0.951426	0.205146	4.6378	3.52e-06	1.14e-05	CtIP	40262	CG5872
FBgn0036993	198.883	3.54804	0.470935	7.53403	4.92e-14	2.58e-13	CG5910	40264	CG5910
FBgn0036996	0	NA	NA	NA	NA	NA	mag	40267	CG5932
FBgn0036997	199.775	0.588072	0.344486	1.7071	0.0878033	0.145427	CG5955	40268	CG5955
FBgn0036998	959.565	0.496771	0.183451	2.70792	0.0067707	0.0144868	CG5969	40269	CG5969
FBgn0036999	855.066	-1.91966	0.196207	-9.78385	1.32e-22	9.4e-22	isoQC	40270	CG5976
FBgn0037001	63846.8	-2.42294	0.121849	-19.8847	5.52e-88	1.48e-86	ND-39	40272	CG6020
FBgn0052425	2730.18	0.1015	0.130989	0.774875	0.438414	0.544523	CG32425	40273	CG32425
FBgn0037003	5.65748	1.12265	1.86904	0.600655	0.54807	0.647224	CG18281	40274	CG18281
FBgn0037004	1.07619	-4.41818	3.97904	-1.11036	0.266843	NA	CG17637	40275	CG17637
FBgn0037005	2.06486	3.66207	3.48997	1.04931	0.294033	0.396754	CG5078	40276	CG5078
FBgn0037009	439.788	-0.455374	0.208862	-2.18026	0.0292382	0.0550063	CG5104	40280	CG5104
FBgn0037011	1563.97	-1.55095	0.158492	-9.78562	1.3e-22	9.25e-22	CG4858	40282	CG4858
FBgn0037013	7.30275	-1.49335	1.66704	-0.895811	0.370354	0.475525	CG13250	40284	CG13250
FBgn0001323	259.275	-1.30351	0.418846	-3.11216	0.00185725	0.00437484	knrl	40285	CG4761
FBgn0037012	69.1079	0.50724	0.497118	1.02036	0.307557	0.411415	Rcd2	40283	CG4786
FBgn0037008	1944.07	-2.77428	0.191927	-14.4549	2.33e-47	2.96e-46	mTerf3	40279	CG5047
FBgn0037007	611.251	0.861342	0.239325	3.59905	0.00031938	0.000836359	CG5059	40278	CG5059
FBgn0037000	451.145	-0.377416	0.209137	-1.80463	0.0711324	0.121228	ZnT77C	40271	CG5130
FBgn0052428	4697.07	-0.669429	0.143431	-4.66727	3.05e-06	9.93e-06	CG32428	50105	CG32428
FBgn0036995	2.91225	0.280399	2.8432	0.0986208	0.921439	0.947561	atk	40266	CG5195
FBgn0036994	116.579	0.789877	0.389391	2.02849	0.04251	0.0768137	CG5199	40265	CG5199
FBgn0036992	0	NA	NA	NA	NA	NA	Hpd	40263	CG11796
FBgn0036990	10351	-1.69135	0.131307	-12.8809	5.77e-38	6.13e-37	mRpL15	40261	CG5219
FBgn0029158	7835.37	-2.70352	0.13016	-20.7708	7.95e-96	2.52e-94	Las	40259	CG5231
FBgn0036988	147.545	-0.230058	0.334489	-0.687791	0.491585	0.594609	CG5262	40258	CG5262
FBgn0036987	212.801	-0.0783992	0.347984	-0.225295	0.82175	0.875478	CG5274	40257	CG5274
FBgn0036986	7.02667	-1.18739	1.62225	-0.731936	0.464207	0.569022	CG5282	40256	CG5282
FBgn0036984	7.06197	1.02411	1.46056	0.701173	0.483195	0.586771	CG13248	40254	CG13248
FBgn0028978	2557.96	2.7108	0.138584	19.5607	3.34e-85	8.5e-84	trbl	43999	CG5408
FBgn0027565	618.532	1.48869	0.188893	7.88113	3.24e-15	1.78e-14	CG5498	40250	CG5498
FBgn0001247	9588.12	-1.05735	0.114672	-9.22064	2.95e-20	1.96e-19	Ide	40248	CG5517
FBgn0036978	0	NA	NA	NA	NA	NA	Toll-9	40245	CG5528
FBgn0036973	274.873	0.488952	0.295725	1.6534	0.0982494	0.160022	Rbbp5	40239	CG5585
FBgn0037014	1.45842	0.27802	3.8809	0.071638	0.94289	NA	CG13251	40286	CG13251
FBgn0037016	517.056	-1.35591	0.226592	-5.98392	2.18e-09	8.9e-09	CG13252	40289	CG13252
FBgn0040634	1106.12	-1.4134	0.167598	-8.43325	3.36e-17	1.98e-16	CG4186	50107	CG4186
FBgn0016696	6688.2	0.454964	0.156627	2.90475	0.00367541	0.00825987	Pitslre	40292	CG4268
FBgn0037020	560.904	-0.42885	0.203417	-2.10823	0.0350107	0.0646675	Pex14	40294	CG4289
FBgn0037024	1721.59	-1.03401	0.153013	-6.75764	1.4e-11	6.46e-11	tzn	40299	CG4365
FBgn0037025	21.8471	1.7506	1.05064	1.66623	0.0956685	0.156469	Spc105R	40300	CG11451
FBgn0037027	1555.73	-0.0152486	0.149668	-0.101883	0.91885	0.946041	HIPP1	40302	CG3680
FBgn0037030	20.1492	-1.33105	1.03503	-1.28601	0.198441	0.289003	CG3288	40307	CG3288
FBgn0040636	46.825	0.185671	0.584069	0.317892	0.750567	0.82156	CG13255	50109	CG13255
FBgn0037031	172.347	0.907153	0.357443	2.5379	0.0111521	0.022862	CG11456	40309	CG11456
FBgn0040637	0	NA	NA	NA	NA	NA	CG11458	50110	CG11458
FBgn0037035	0.163167	0.0227563	4.05197	0.00561612	0.995519	NA	CG10589	40313	CG10589
FBgn0011591	273.858	0.476564	0.326239	1.46078	0.144075	0.221	fng	40314	CG10580
FBgn0052432	21.498	-0.893705	0.92645	-0.964655	0.334718	0.43925	CG32432	40310	CG32432
FBgn0027055	754.529	0.121074	0.216043	0.560417	0.575195	0.671303	CSN3	40308	CG18332
FBgn0037026	828.197	0.732697	0.178104	4.11386	3.89e-05	0.000113798	CG3634	40301	CG3634
FBgn0037023	0	NA	NA	NA	NA	NA	CG3698	40298	CG3698
FBgn0027364	1.11874	-4.46983	3.97652	-1.12406	0.260989	NA	Six4	40297	CG3871
FBgn0037022	271.907	-0.143478	0.253988	-0.564899	0.572143	0.66887	CG11396	40296	CG11396
FBgn0037021	416.052	0.507233	0.214987	2.35936	0.0183063	0.0359562	CG11399	40295	CG11399
FBgn0037019	152.772	0.400895	0.342537	1.17037	0.241851	0.340135	Pex16	40293	CG3947
FBgn0037018	1866.17	-1.4126	0.141838	-9.95925	2.3e-23	1.69e-22	CG4042	40291	CG4042
FBgn0037017	215.124	-0.672633	0.3568	-1.88518	0.0594055	0.103441	CG4074	40290	CG4074
FBgn0045474	0.652667	2.00572	3.94402	0.508546	0.611071	NA	Gr77a	117476	CG32433
FBgn0037015	4.41692	0.671508	2.19892	0.305381	0.760076	0.829715	cmpy	40288	CG13253
FBgn0001320	341.465	-2.12678	0.347205	-6.12543	9.04e-10	3.78e-09	kni	40287	CG4717
FBgn0037037	0.163167	0.0227563	4.05197	0.00561612	0.995519	NA	CG10588	40316	CG10588
FBgn0053283	0	NA	NA	NA	NA	NA	CR33283	10178863	CR33283
FBgn0037042	1.36008	-2.56259	3.92177	-0.653427	0.513481	NA	CG12984	40321	CG12984
FBgn0037044	6401.79	-2.82071	0.120561	-23.3965	4.64e-121	2.45e-119	Pdss2	40323	CG10585
FBgn0028402	860.493	-0.375307	0.171686	-2.186	0.0288155	0.0543496	Sin	40325	CG10582
FBgn0026179	5469.69	-0.669565	0.116458	-5.74941	8.96e-09	3.53e-08	siz	40327	CG32434
FBgn0053284	1.958	3.58624	3.91926	0.915031	0.360176	NA	CG33284	2768989	CG33284
FBgn0037050	8.48257	-2.91424	1.78735	-1.63048	0.103001	0.166608	ICA69	40331	CG10566
FBgn0037057	2285.24	-0.46667	0.147355	-3.16697	0.00154035	0.00367848	CG10512	40339	CG10512
FBgn0037060	62.4395	0.696377	0.526542	1.32255	0.185986	0.274403	CG10508	40342	CG10508
FBgn0028427	2776.32	0.686612	0.128692	5.3353	9.54e-08	3.51e-07	Ilk	53573	CG10504
FBgn0004865	8610.29	-0.0504863	0.135699	-0.372045	0.709859	0.787909	Eip78C	40345	CG18023
FBgn0037061	98.6069	0.47773	0.424959	1.12418	0.260938	0.361118	CG12975	40343	CG12975
FBgn0037059	1.79483	3.46092	3.92039	0.882799	0.377345	NA	CG10510	40341	CG10510
FBgn0053056	2287.61	0.183688	0.148806	1.23441	0.217049	0.311922	CG33056	326246	CG33056
FBgn0053054	904.591	-2.73867	0.175892	-15.5702	1.16e-54	1.68e-53	CG33054	40340	CG33054
FBgn0041100	265.2	-0.329748	0.27306	-1.2076	0.2272	0.324145	park	40336	CG10523
FBgn0024150	85.5289	0.119046	0.43747	0.272124	0.785527	0.847712	Ac78C	40333	CG10564
FBgn0037051	8464.05	-1.33264	0.120977	-11.0157	3.21e-28	2.71e-27	CG10565	40332	CG10565
FBgn0020294	206.702	-0.167314	0.342366	-0.488699	0.625055	0.714766	ko	40330	CG10573
FBgn0053285	0.326333	1.01188	3.98061	0.254202	0.799339	NA	CG33285	2768988	CG33285
FBgn0037045	257.206	1.295	0.321747	4.02491	5.7e-05	0.000163499	CG10584	40324	CG10584
FBgn0003415	2425.11	0.542896	0.142879	3.79968	0.000144881	0.000398055	skd	43906	CG9936
FBgn0053286	4.83077	-1.9707	2.37642	-0.82927	0.406952	0.513634	CG33286	2768984	CG33286
FBgn0053287	0.4895	1.59279	3.95629	0.402598	0.687244	NA	CG33287	2768986	CG33287
FBgn0037040	0.897417	2.46337	3.93393	0.626185	0.531194	NA	CG12983	40319	CG12983
FBgn0037039	0	NA	NA	NA	NA	NA	CG10587	40318	CG10587
FBgn0037038	0	NA	NA	NA	NA	NA	CG11037	40317	CG11037
FBgn0037036	0	NA	NA	NA	NA	NA	Sems	40315	CG10586
FBgn0037068	0.0815833	-0.725621	4.08047	-0.177828	0.858858	NA	Cpr78Cb	40353	CG7663
FBgn0037069	20.6731	0.0743437	0.961602	0.0773123	0.938375	0.958807	Cpr78Cc	40355	CG7658
FBgn0037071	2509.17	-1.66784	0.128174	-13.0123	1.04e-38	1.13e-37	CG7632	40357	CG7632
FBgn0037073	1470.13	-0.570516	0.182229	-3.13077	0.00174347	0.00412263	Tsr1	40360	CG7338
FBgn0052436	13.028	2.74164	1.24168	2.20802	0.027243	0.0516743	CG32436	40362	CG32436
FBgn0052437	0.4895	1.59279	3.95629	0.402598	0.687244	NA	CG32437	40366	CG32437
FBgn0052440	0.163167	0.0227563	4.05197	0.00561612	0.995519	NA	CG32440	318030	CG32440
FBgn0053288	31.4457	3.04242	0.977645	3.11199	0.0018583	0.00437637	CG33288	2768968	CG33288
FBgn0005694	6071.98	-0.671944	0.137948	-4.87101	1.11e-06	3.78e-06	Aef1	40370	CG5683
FBgn0037087	161.928	0.192409	0.364077	0.528485	0.597163	0.690676	CG7519	40377	CG7519
FBgn0037090	0.979	2.5885	3.93168	0.658369	0.510301	NA	Est-Q	40381	CG7529
FBgn0037092	347.595	-0.766428	0.243721	-3.1447	0.00166259	0.00394317	M6	40383	CG7540
FBgn0037093	3890.1	-0.307006	0.128696	-2.38551	0.0170555	0.033739	Cdk12	40385	CG7597
FBgn0037094	5590.83	-0.511215	0.136272	-3.75142	0.000175836	0.000478114	CG7611	40386	CG7611
FBgn0053289	0	NA	NA	NA	NA	NA	ppk5	2768987	CG33289
FBgn0015283	6484.23	-0.460391	0.120492	-3.82092	0.000132956	0.000366747	Rpn10	40388	CG7619
FBgn0028663	2074.23	0.733747	0.199216	3.68318	0.000230344	0.000616777	VhaM9,7-b	40389	CG7625
FBgn0053290	0	NA	NA	NA	NA	NA	CG33290	2768993	CG33290
FBgn0037101	0.4895	1.59279	3.95629	0.402598	0.687244	NA	CG7634	40394	CG7634
FBgn0052438	179.551	0.82988	0.321819	2.57872	0.00991681	0.0205583	SMC5	326215	CG32438
FBgn0052441	347.734	-0.0209156	0.241104	-0.0867492	0.930871	0.954481	EMC10	40396	CG32441
FBgn0037102	12692	-1.61403	0.128	-12.6096	1.87e-36	1.93e-35	CRIF	40395	CG7172
FBgn0037099	2.49373	1.50012	3.02174	0.496444	0.619581	0.710387	CG7173	40392	CG7173
FBgn0037098	8026.02	-1.1614	0.129821	-8.9462	3.68e-19	2.34e-18	Wnk	40391	CG7177
FBgn0029152	2861.05	-0.666017	0.122932	-5.41775	6.04e-08	2.26e-07	Mkrn1	44131	CG7184
FBgn0026371	31.8854	0.685771	0.833937	0.822329	0.41089	0.517424	SAK	40384	CG7186
FBgn0015239	2837.05	-0.810015	0.126178	-6.4196	1.37e-10	5.98e-10	Hr78	40378	CG7199
FBgn0037086	1.14217	2.81025	3.92814	0.715416	0.474352	NA	CG7202	40376	CG7202
FBgn0037085	0.993942	2.60274	3.93144	0.662033	0.50795	NA	Neu2	40375	CG7204
FBgn0014143	1.44507	-1.76942	3.58289	-0.493851	0.621411	NA	croc	40374	CG5069
FBgn0037082	50.3592	0.8719	0.565605	1.54153	0.123187	0.194151	CG5664	40371	CG5664
FBgn0037081	2439.11	-0.711872	0.156617	-4.54532	5.49e-06	1.75e-05	barc	40369	CG6049
FBgn0002842	0.163167	0.0227563	4.05197	0.00561612	0.995519	NA	sa	40367	CG11308
FBgn0037078	9.11488	3.86228	1.69766	2.27506	0.0229023	0.0441525	CG12971	40365	CG12971
FBgn0037076	329.365	1.02603	0.287314	3.57111	0.000355474	0.000926257	ebd2	40363	CG12972
FBgn0037074	2295	0.888931	0.138869	6.40123	1.54e-10	6.73e-10	CG7324	40361	CG7324
FBgn0003042	246.364	0.566569	0.304565	1.86026	0.0628494	0.108821	Pc	40358	CG32443
FBgn0037070	1145.63	-0.220611	0.159125	-1.3864	0.165624	0.248739	CG11309	40356	CG11309
FBgn0037067	2.1035	3.68665	3.91842	0.94085	0.346782	0.450751	Cpr78Ca	40352	CG11310
FBgn0037065	7.2865	-0.804985	1.71527	-0.469304	0.638852	0.725992	CG12974	40350	CG12974
FBgn0027945	6049.12	-1.4828	0.128496	-11.5396	8.33e-31	7.58e-30	ppl	40349	CG7758
FBgn0037064	22.3491	7.09697	1.46785	4.83493	1.33e-06	4.5e-06	CG9389	40347	CG9389
FBgn0037063	601.138	0.973849	0.193357	5.03654	4.74e-07	1.66e-06	CG9391	40346	CG9391
FBgn0037106	217.244	1.06387	0.304422	3.49471	0.000474573	0.00121628	CG11307	40400	CG11307
FBgn0037108	843.206	0.902782	0.188862	4.78011	1.75e-06	5.83e-06	Alg11	40402	CG11306
FBgn0037110	90.2821	0.183772	0.459376	0.400046	0.689123	0.770692	ORMDL	40404	CG14577
FBgn0043783	3.06431	2.19811	2.77854	0.791103	0.428884	0.535512	CG32444	40406	CG32444
FBgn0052445	1.38692	3.08968	3.92438	0.787303	0.431104	NA	CG32445	261603	CG32445
FBgn0052446	1762.67	0.259428	0.177268	1.46348	0.143335	0.220149	Atox1	326216	CG32446
FBgn0037115	3.60115	4.46359	2.48515	1.7961	0.0724779	0.123217	CG11249	40409	CG11249
FBgn0037117	846.75	0.524294	0.185417	2.82765	0.00468914	0.010302	CG11248	40411	CG11248
FBgn0037121	381.217	-0.0314593	0.258523	-0.121689	0.903146	0.936059	Rpb8	40415	CG11246
FBgn0037125	0	NA	NA	NA	NA	NA	CG14573	40419	CG14573
FBgn0037128	1.07619	-4.41818	3.97904	-1.11036	0.266843	NA	CG14572	40422	CG14572
FBgn0037131	0	NA	NA	NA	NA	NA	CG14564	40425	CG14564
FBgn0037133	0	NA	NA	NA	NA	NA	CG7370	40427	CG7370
FBgn0000560	3.60399	-6.15637	2.81293	-2.1886	0.028626	0.0540659	eg	40428	CG7383
FBgn0022936	135.441	0.282233	0.428593	0.65851	0.51021	0.612253	CycH	40429	CG7405
FBgn0037134	108.028	0.0523587	0.392051	0.133551	0.893758	0.929549	CG7407	40430	CG7407
FBgn0037135	19462	-0.44489	0.128386	-3.46526	0.000529717	0.00134762	CG7414	40431	CG7414
FBgn0037139	154.312	2.2549	0.430076	5.24302	1.58e-07	5.73e-07	CG14563	40435	CG14563
FBgn0037138	63928.4	-0.456977	0.124306	-3.67624	0.000236701	0.000632422	P5CDh1	40434	CG7145
FBgn0046301	1244.82	-1.86966	0.165918	-11.2686	1.88e-29	1.63e-28	CG7148	40432	CG7148
FBgn0052448	1127.85	-1.3205	0.174643	-7.56112	4e-14	2.1e-13	CG32448	318032	CG32448
FBgn0037130	44.3542	-0.287373	0.80407	-0.357398	0.720794	0.79661	Syn1	40424	CG7152
FBgn0037129	0	NA	NA	NA	NA	NA	CG14565	40423	CG14565
FBgn0037127	88.8337	0.445966	0.690287	0.646059	0.518241	0.619806	CG14566	40421	CG14566
FBgn0037126	164.426	3.79894	0.437609	8.68114	3.92e-18	2.39e-17	CG14567	40420	CG14567
FBgn0037124	0	NA	NA	NA	NA	NA	CG14568	40418	CG14568
FBgn0037123	3.35292	-0.114787	2.65781	-0.0431886	0.965551	0.975618	CG14569	40417	CG14569
FBgn0037122	1.84343	1.26197	3.76478	0.335204	0.737471	NA	CG14570	40416	CG14570
FBgn0037120	1836.8	0.820402	0.156575	5.23968	1.61e-07	5.83e-07	CG11247	40414	CG11247
FBgn0052447	56.7248	-1.27979	0.668031	-1.91576	0.0553953	0.0973181	CG32447	40412	CG32447
FBgn0037116	468.63	0.0517752	0.207568	0.249437	0.803023	0.860832	Als2	40410	CG7158
FBgn0037114	27.1328	3.42984	1.08355	3.16537	0.00154888	0.00369647	Cpr78E	40408	CG7160
FBgn0037109	749.76	0.544411	0.174899	3.11272	0.00185371	0.00436837	MED1	40403	CG7162
FBgn0037107	8.66883	-1.85227	1.75267	-1.05683	0.29059	0.393376	CG7166	40401	CG7166
FBgn0037105	474.233	1.84744	0.298293	6.1934	5.89e-10	2.49e-09	S1P	40399	CG7169
FBgn0037140	215.151	-2.37431	0.31113	-7.63124	2.33e-14	1.23e-13	SLC22A	40437	CG7442
FBgn0037142	403.33	1.08793	0.256267	4.24531	2.18e-05	6.53e-05	CG14562	40439	CG14562
FBgn0037143	4.10758	1.09928	2.14867	0.511609	0.608924	0.701055	CR7448	26067587	CR7448
FBgn0037144	61.4795	0.0567902	0.524765	0.10822	0.913821	0.942946	CG7458	40441	CG7458
FBgn0029091	3.16887	4.27803	2.57785	1.65953	0.0970081	0.15828	Chs2	40442	CG7464
FBgn0037146	785.949	0.830711	0.233408	3.55906	0.000372186	0.000967544	CG7470	40443	CG7470
FBgn0000045	379722	7.22095	0.14952	48.2942	0	0	Act79B	40444	CG7478
FBgn0004514	1976.2	4.33081	0.182422	23.7406	1.37e-124	7.71e-123	Oct-TyrR	42452	CG7485
FBgn0037149	46.1042	1.62743	0.639084	2.54651	0.0108806	0.0223593	CG14561	40447	CG14561
FBgn0000100	50452.3	-1.20811	0.105846	-11.4139	3.57e-30	3.19e-29	RpLP0	40451	CG7490
FBgn0004414	0	NA	NA	NA	NA	NA	msopa	45962	CG14560
FBgn0037151	26.9185	-3.77496	0.904834	-4.17199	3.02e-05	8.94e-05	CG7130	40450	CG7130
FBgn0037150	524.343	-0.49457	0.201716	-2.45181	0.014214	0.028583	CG7133	40449	CG7133
FBgn0027532	1048.25	-0.408662	0.161526	-2.53001	0.0114061	0.0233481	CG7139	40448	CG7139
FBgn0037147	0.795153	2.28008	3.9376	0.579053	0.562554	NA	CG7140	40445	CG7140
FBgn0037141	35.4777	2.01931	0.779101	2.59185	0.00954613	0.0198568	DNApol-eta	40438	CG7143
FBgn0052449	0	NA	NA	NA	NA	NA	tRNA:Cys-GCA-4-1	3772035	CR32449
FBgn0015075	1210	0.395494	0.170621	2.31797	0.0204512	0.0397806	Ddx1	40457	CG9054
FBgn0004179	6626.21	0.143767	0.113813	1.26319	0.206522	0.298962	Csp	40459	CG6395
FBgn0025702	6915.01	0.606567	0.136026	4.45921	8.23e-06	2.56e-05	Srpk79D	40461	CG11489
FBgn0027086	3140.37	-0.609543	0.130145	-4.68358	2.82e-06	9.2e-06	IleRS	45785	CG11471
FBgn0052450	0.979	2.5885	3.93168	0.658369	0.510301	NA	CG32450	318034	CG32450
FBgn0037162	0	NA	NA	NA	NA	NA	CG11449	40467	CG11449
FBgn0037164	1.6897	3.36951	3.92128	0.859287	0.390182	NA	CG11438	40469	CG11438
FBgn0037165	0.382455	1.22429	3.97058	0.308341	0.757823	NA	CG11437	40470	CG11437
FBgn0037166	130.3	1.25384	0.394167	3.18099	0.00146775	0.00351954	CG11426	40471	CG11426
FBgn0037167	1.07619	-4.41818	3.97904	-1.11036	0.266843	NA	CG11425	40472	CG11425
FBgn0037163	12.1285	-1.41561	1.35266	-1.04653	0.295314	0.398264	laza	40468	CG11440
FBgn0004449	2386.47	0.578077	0.17889	3.23146	0.00123159	0.00299018	Ten-m	40464	CG5723
FBgn0011771	653.658	0.943472	0.217472	4.33837	1.44e-05	4.37e-05	Hem	40462	CG5837
FBgn0037156	392.277	0.660596	0.231918	2.8484	0.00439394	0.00972171	CG11523	40458	CG11523
FBgn0028500	1141.65	0.0613271	0.210917	0.290764	0.771232	0.83741	Rich	40456	CG9063
FBgn0037169	2.12117	3.70154	3.9183	0.944681	0.344822	0.448784	CG11404	40474	CG11404
FBgn0037170	0.571083	1.81399	3.94929	0.459319	0.646005	NA	Trxr-2	40475	CG11401
FBgn0037172	0	NA	NA	NA	NA	NA	ND-B14,5AL	40477	CG6914
FBgn0037174	183.015	-1.63941	0.415327	-3.94728	7.9e-05	0.000223384	CG14457	40479	CG14457
FBgn0037176	0	NA	NA	NA	NA	NA	CG14456	40481	CG14456
FBgn0037179	0	NA	NA	NA	NA	NA	CG14453	40484	CG14453
FBgn0037180	0.4895	1.59279	3.95629	0.402598	0.687244	NA	CG14452	40485	CG14452
FBgn0052453	0	NA	NA	NA	NA	NA	CG32453	318036	CG32453
FBgn0037181	3.66354	-0.789612	2.63424	-0.29975	0.764368	0.832625	CG11370	40486	CG11370
FBgn0052452	381.124	0.0485668	0.283098	0.171554	0.863788	0.908282	CG32452	318035	CG32452
FBgn0037185	84.7199	0.847009	0.467316	1.8125	0.069909	0.119511	CG11367	40491	CG11367
FBgn0260481	16.7033	0.104917	1.21269	0.0865157	0.931056	0.954481	CG32454	318037	CG32454
FBgn0037188	181.105	1.86248	0.402922	4.62245	3.79e-06	1.22e-05	CG7369	2768961	CG7369
FBgn0052451	2742.14	1.52126	0.128082	11.8773	1.55e-32	1.49e-31	SPoCk	40495	CG32451
FBgn0037191	0.163167	0.0227563	4.05197	0.00561612	0.995519	NA	CG14448	40497	CG14448
FBgn0010830	574.455	0.414175	0.216675	1.91151	0.0559394	0.0981312	l(3)04053	46158	CG11238
FBgn0037186	25.0842	-0.905838	0.766692	-1.18149	0.237409	0.335594	CG11241	40492	CG11241
FBgn0037184	687.583	-1.07728	0.192498	-5.59635	2.19e-08	8.44e-08	CG14450	40490	CG14450
FBgn0037183	65.649	3.68299	0.611351	6.02435	1.7e-09	6.99e-09	CG14451	40488	CG14451
FBgn0037182	1525.05	1.28618	0.150495	8.54633	1.27e-17	7.62e-17	ArfGAP3	40487	CG6838
FBgn0037178	0	NA	NA	NA	NA	NA	CG12546	40483	CG12546
FBgn0037177	0	NA	NA	NA	NA	NA	CG14454	40482	CG14454
FBgn0037175	0	NA	NA	NA	NA	NA	CG14455	40480	CG14455
FBgn0037171	0	NA	NA	NA	NA	NA	CG14459	40476	CG14459
FBgn0037195	2.81786	-0.684173	2.57802	-0.265387	0.790711	0.85149	CG11226	40501	CG11226
FBgn0037197	159.458	6.03301	0.644249	9.36442	7.65e-21	5.16e-20	CG13239	40503	CG13239
FBgn0053169	905.885	2.11926	0.182788	11.5941	4.42e-31	4.08e-30	CG33169	40504	CG33169
FBgn0037200	83.248	0.898815	0.503897	1.78373	0.0744681	0.126135	CG11109	40507	CG11109
FBgn0037202	189.85	0.171883	0.347873	0.494098	0.621237	0.711824	Ssl1	40509	CG11115
FBgn0037203	75.7307	0.511042	0.589108	0.867486	0.385676	0.491377	slif	40510	CG11128
FBgn0037204	6133.34	15.197	1.18591	12.8147	1.36e-37	1.43e-36	CG11131	40511	CG11131
FBgn0037205	16.6041	4.81263	1.48222	3.24689	0.00116672	0.0028433	BoYb	40512	CG11133
FBgn0037206	571.54	3.99688	0.301495	13.2569	4.12e-40	4.52e-39	CG12768	40513	CG12768
FBgn0037207	136.471	0.588607	0.426186	1.3811	0.167247	0.250734	Mes2	40514	CG11100
FBgn0052457	0	NA	NA	NA	NA	NA	CG32457	318040	CG32457
FBgn0052461	1.97921	-1.00386	3.62461	-0.276956	0.781814	0.845055	CG32461	318042	CG32461
FBgn0044324	2010.57	0.904369	0.146965	6.15365	7.57e-10	3.18e-09	Chro	40508	CG10712
FBgn0010348	14813	0.017439	0.130554	0.133577	0.893737	0.929549	Arf79F	40506	CG8385
FBgn0020518	8.61229	1.34704	1.33673	1.00771	0.313592	0.417614	snoRNA:Me28S-G764	3771811	CR32907
FBgn0037199	414.557	-1.28854	0.263122	-4.89711	9.73e-07	3.32e-06	EMC4	40505	CG11137
FBgn0052459	7.85701	-3.01698	1.64961	-1.8289	0.0674139	0.115746	CG32459	40502	CG32459
FBgn0052462	0	NA	NA	NA	NA	NA	CG32462	318043	CG32462
FBgn0052460	0	NA	NA	NA	NA	NA	tRNA:Glu-CTC-2-3	3772537	CR32460
FBgn0037397	0.198788	0.26995	4.02946	0.0669941	0.946586	NA	CR1075	12798037	CR1075
FBgn0046878	53.0885	1.7677	0.635478	2.78169	0.0054077	0.01175	Obp83cd	40746	CG15582
FBgn0037402	9.38916	5.84602	1.79241	3.26155	0.00110805	0.00271106	Vha14-2	40748	CG1076
FBgn0037405	1.856	0.86521	3.7602	0.230097	0.818017	NA	CG1077	40751	CG1077
FBgn0037406	1.07619	-4.41818	3.97904	-1.11036	0.266843	NA	Osi1	40752	CG15585
FBgn0051562	0	NA	NA	NA	NA	NA	CR31562	19835899	CR31562
FBgn0037408	0	NA	NA	NA	NA	NA	NPFR	40754	CG1147
FBgn0037409	1094.8	-3.81385	0.260884	-14.6189	2.13e-48	2.75e-47	Osi24	40755	CG15589
FBgn0037410	48.5705	3.24397	0.787722	4.11817	3.82e-05	0.0001119	Osi2	40756	CG1148
FBgn0037411	3.08805	-2.77638	3.09396	-0.897352	0.369531	0.474799	Osi3	40757	CG1150
FBgn0037413	0	NA	NA	NA	NA	NA	Osi5	40759	CG15590
FBgn0027527	0	NA	NA	NA	NA	NA	Osi6	40760	CG1151
FBgn0037414	4553.94	-4.31986	0.640236	-6.74729	1.51e-11	6.94e-11	Osi7	40761	CG1153
FBgn0037415	70.792	-3.06522	0.643352	-4.76445	1.89e-06	6.28e-06	Osi8	40762	CG15591
FBgn0037416	62505.6	-3.27707	0.190175	-17.2318	1.53e-66	2.78e-65	Osi9	40763	CG15592
FBgn0037419	110.682	1.21055	0.503198	2.40571	0.0161411	0.032108	Osi12	40766	CG1154
FBgn0037421	1.15277	-0.409262	3.89987	-0.104942	0.916421	NA	CG15594	40768	CG15594
FBgn0037422	713.654	0.147865	0.210845	0.701298	0.483117	0.586741	Osi13	40769	CG15595
FBgn0040279	1810.35	-0.49228	0.192572	-2.55634	0.0105779	0.0217777	Osi14	40770	CG1155
FBgn0037424	353014	-2.12965	0.155113	-13.7296	6.75e-43	7.82e-42	Osi15	40771	CG1157
FBgn0051561	3.70874	-2.60411	2.31012	-1.12726	0.259633	0.36004	Osi16	318801	CG31561
FBgn0051560	0.397577	1.27651	3.96833	0.321674	0.7477	NA	CG31560	40772	CG31560
FBgn0037427	5309.14	-2.11049	0.148043	-14.2559	4.12e-46	5.11e-45	Osi17	40774	CG15598
FBgn0037428	112405	-2.59891	0.170691	-15.2258	2.38e-52	3.35e-51	Osi18	40775	CG1169
FBgn0037420	3.93643	0.106538	2.288	0.0465639	0.962861	0.974131	CG15597	40767	CG15597
FBgn0037418	5.90224	2.13681	2.26445	0.943633	0.345357	0.449269	Osi11	40765	CG15596
FBgn0037412	5.06282	4.95382	2.18118	2.27116	0.023137	0.0445352	Osi4	40758	CG10303
FBgn0051559	80.7562	-1.53135	0.454936	-3.36607	0.000762465	0.00190341	CG31559	40749	CG31559
FBgn0046875	63.0208	-0.0146312	0.586071	-0.0249649	0.980083	0.985785	Obp83g	170878	CG31558
FBgn0046876	100.494	-0.609197	0.463161	-1.3153	0.188408	0.277237	Obp83ef	40747	CG31557
FBgn0026077	23386.3	0.131284	0.1403	0.935737	0.349409	0.453633	Gasp	40745	CG10287
FBgn0037399	0	NA	NA	NA	NA	NA	Or83c	40744	CG15581
FBgn0037398	0	NA	NA	NA	NA	NA	CG15580	40743	CG15580
FBgn0037396	61.4266	-0.477477	0.624376	-0.764727	0.444434	0.550332	CG11459	40741	CG11459
FBgn0037374	9393.34	-1.0447	0.11928	-8.75834	1.98e-18	1.23e-17	jagn	40714	CG10978
FBgn0037375	2.4111	1.65362	3.05651	0.541016	0.588497	0.682651	kat-60L1	40715	CG1193
FBgn0028690	7076.41	0.415897	0.117998	3.52459	0.000424131	0.00109461	Rpn5	40717	CG1100
FBgn0037377	202.874	1.06406	0.297707	3.57419	0.00035132	0.000916747	CG1218	40718	CG1218
FBgn0037379	846.628	0.266146	0.185531	1.43451	0.151426	0.230387	CG10979	40720	CG10979
FBgn0037384	204.335	-0.842225	0.357435	-2.3563	0.018458	0.0362283	dgrn	40725	CG10981
FBgn0037386	1318.08	-3.45097	0.215945	-15.9808	1.74e-57	2.7e-56	CG1208	40727	CG1208
FBgn0037387	81.9129	1.69879	0.589929	2.87966	0.00398108	0.00886786	CG1213	40728	CG1213
FBgn0037388	2.77383	4.08837	3.62844	1.12676	0.259845	0.36004	CG14676	40729	CG14676
FBgn0037389	0	NA	NA	NA	NA	NA	CR10991	12798036	CR10991
FBgn0028436	8312.97	-2.99986	0.111295	-26.9541	5.11e-160	5.01e-158	ECSIT	40732	CG10610
FBgn0037395	2360.34	-0.877128	0.178638	-4.91009	9.1e-07	3.12e-06	CG10280	40740	CG10280
FBgn0003261	23936.9	0.88872	0.110852	8.01719	1.08e-15	6.06e-15	Rm62	40739	CG10279
FBgn0010403	0	NA	NA	NA	NA	NA	Obp83b	40738	CG11422
FBgn0011281	0.701262	-1.71674	4.02038	-0.42701	0.669372	NA	Obp83a	40737	CG11421
FBgn0040679	0	NA	NA	NA	NA	NA	CG11373	50152	CG11373
FBgn0037391	4274.39	1.17559	0.118643	9.90863	3.82e-23	2.78e-22	CG2017	40733	CG2017
FBgn0029088	328.252	0.644722	0.296866	2.17176	0.0298736	0.0561347	disp	44274	CG2019
FBgn0037383	153.492	0.613986	0.338864	1.81189	0.0700029	0.119619	Sec20	40724	CG2023
FBgn0037382	597.176	0.949886	0.224633	4.22861	2.35e-05	7.02e-05	Hpr1	40723	CG2031
FBgn0037378	383.169	0.0598318	0.262725	0.227736	0.819852	0.873792	PSMG1	40719	CG2046
FBgn0037376	431.248	0.297641	0.248927	1.19569	0.231816	0.329499	Hat1	40716	CG2051
FBgn0037372	487.033	-0.34421	0.208641	-1.64977	0.0989894	0.161085	CG2091	40711	CG2091
FBgn0037329	8853.09	-3.31801	0.134022	-24.7572	2.59e-135	1.76e-133	POLDIP2	40655	CG12162
FBgn0011715	788.607	0.648341	0.178863	3.62479	0.000289199	0.000762379	Snr1	40657	CG1064
FBgn0037332	2481.6	-1.04855	0.146595	-7.15274	8.51e-13	4.19e-12	Hcs	40659	CG14670
FBgn0051550	3358.91	0.812038	0.146519	5.54219	2.99e-08	1.14e-07	CG31550	40661	CG31550
FBgn0010051	1191.79	1.41024	0.198461	7.10589	1.2e-12	5.85e-12	Itpr	40664	CG1063
FBgn0037338	314.347	1.48941	0.261228	5.70157	1.19e-08	4.63e-08	Snm1	40669	CG10018
FBgn0037341	1044.72	-0.741831	0.161631	-4.58967	4.44e-06	1.42e-05	CG12746	40672	CG12746
FBgn0041191	4855.16	-0.680981	0.121281	-5.61491	1.97e-08	7.59e-08	Rheb	117332	CG1081
FBgn0037345	97.0038	0.45484	0.533237	0.852978	0.393671	0.499756	Rev7	40677	CG2948
FBgn0037347	1064.05	0.132813	0.175019	0.758851	0.447942	0.553808	SecS	40681	CG1427
FBgn0019637	1132.22	0.281781	0.164187	1.71621	0.0861231	0.142923	Atu	40684	CG1433
FBgn0037351	42670.5	-1.50987	0.120207	-12.5606	3.48e-36	3.55e-35	RpL13A	40687	CG1475
FBgn0051551	0	NA	NA	NA	NA	NA	CG31551	318795	CG31551
FBgn0051549	644.767	1.04165	0.194283	5.36151	8.25e-08	3.06e-07	CG31549	40689	CG31549
FBgn0037354	238.74	0.999934	0.274881	3.63769	0.000275095	0.000727623	CG12171	40690	CG12171
FBgn0037356	1916.84	-1.6471	0.151697	-10.8578	1.83e-27	1.51e-26	CG12170	40692	CG12170
FBgn0037359	177.486	0.846281	0.374303	2.26095	0.0237623	0.0456038	MED27	40696	CG1245
FBgn0046222	1004.35	-0.0456815	0.169047	-0.270229	0.786984	0.848409	Wdr33	40698	CG1109
FBgn0037363	2393.62	1.91335	0.146347	13.0741	4.63e-39	5.02e-38	Atg17	40700	CG1347
FBgn0037368	77.7191	-0.271082	0.480804	-0.56381	0.572884	0.669524	CG1239	40706	CG1239
FBgn0037370	715.388	0.102112	0.18163	0.562199	0.57398	0.670664	CG1236	40708	CG1236
FBgn0027497	1178.51	0.46214	0.160357	2.88194	0.00395237	0.00881277	Madm	40710	CG1098
FBgn0037371	576.818	1.02959	0.240424	4.28241	1.85e-05	5.57e-05	Sym	40709	CG2097
FBgn0037369	1070.33	-1.8618	0.153843	-12.1019	1.03e-33	1.01e-32	CG2100	40707	CG2100
FBgn0004878	0.163167	0.0227563	4.05197	0.00561612	0.995519	NA	cas	44018	CG2102
FBgn0037365	2.23759	1.50841	3.078	0.490062	0.62409	0.713983	CG2104	40702	CG2104
FBgn0037364	177.898	-1.87911	0.424322	-4.4285	9.49e-06	2.94e-05	Rab23	40701	CG2108
FBgn0010772	6916.91	-0.713096	0.170559	-4.18094	2.9e-05	8.61e-05	Xe7	40699	CG2179
FBgn0037360	2671.66	0.0649547	0.141109	0.460317	0.645289	0.731654	CG2182	40697	CG2182
FBgn0037358	2807.38	0.328686	0.138223	2.37794	0.0174096	0.0343781	elm	40695	CG2185
FBgn0027951	3966.46	0.000591205	0.119872	0.00493198	0.996065	0.997146	MTA1-like	40693	CG2244
FBgn0051548	423.735	1.27972	0.24838	5.15228	2.57e-07	9.17e-07	CG31548	318794	CG31548
FBgn0051546	0.198788	0.26995	4.02946	0.0669941	0.946586	NA	CG31546	40691	CG31546
FBgn0044823	599.794	-0.269482	0.187808	-1.43488	0.151321	0.230292	Spec2	40685	CG14672
FBgn0037350	387.83	-0.175563	0.255675	-0.686664	0.492294	0.595272	CG2911	40686	CG2911
FBgn0017550	6181.51	-1.66048	0.116942	-14.1992	9.27e-46	1.14e-44	Rga	40683	CG2161
FBgn0014366	575.622	0.642683	0.223214	2.87922	0.00398658	0.00887831	noi	40678	CG2925
FBgn0037344	5578.25	-0.173416	0.127272	-1.36256	0.17302	0.257817	CG2926	40676	CG2926
FBgn0037342	322.631	-0.277328	0.243605	-1.13843	0.254939	0.354977	CG2931	40673	CG2931
FBgn0037340	1054.63	-1.00965	0.170481	-5.92236	3.17e-09	1.28e-08	CG14671	40671	CG14671
FBgn0037339	1969.49	0.746624	0.159667	4.67613	2.92e-06	9.53e-06	Pi4KIIalpha	40670	CG2929
FBgn0037336	5741.31	1.15993	0.169567	6.84054	7.89e-12	3.68e-11	CG2519	40666	CG2519
FBgn0010399	7.02618	-0.383915	1.68438	-0.227927	0.819703	0.873776	Nmdar1	40665	CG2902
FBgn0051547	222.449	3.34141	0.470833	7.09681	1.28e-12	6.23e-12	NKCC	40663	CG31547
FBgn0015402	932.597	-0.0720535	0.174667	-0.41252	0.679958	0.762833	ksr	40660	CG2899
FBgn0025825	433.971	0.0787629	0.21974	0.358437	0.720017	0.79599	HDAC3	44446	CG2128
FBgn0037330	12782	-3.18484	0.129941	-24.5099	1.16e-132	7.28e-131	mRpL44	40656	CG2109
FBgn0037328	11123.8	-1.37126	0.109506	-12.5223	5.64e-36	5.72e-35	RpL35A	40654	CG2099
FBgn0037327	3411.84	-0.444249	0.135425	-3.28041	0.00103655	0.00254627	PEK	40653	CG2087
FBgn0037295	0.906978	-0.822546	3.93932	-0.208804	0.834601	NA	dpr16	40619	CG12591
FBgn0037294	0	NA	NA	NA	NA	NA	CG12590	40618	CG12590
FBgn0037297	203.027	0.108155	0.315684	0.342604	0.731896	0.806143	CG1116	40622	CG1116
FBgn0037299	1216.1	-0.517181	0.156005	-3.31514	0.00091596	0.00226614	Vps37B	40624	CG1115
FBgn0037301	1089.55	-0.409928	0.173081	-2.36841	0.0178648	0.0351952	Mms19	40626	CG12005
FBgn0037304	3.34518	2.05677	2.7374	0.75136	0.452436	0.558117	CG1113	40629	CG1113
FBgn0037310	0	NA	NA	NA	NA	NA	Tim17b1	40635	CG1158
FBgn0051542	0.163167	0.0227563	4.05197	0.00561612	0.995519	NA	CG31542	318791	CG31542
FBgn0003275	1381.31	-0.091544	0.192181	-0.476342	0.633831	0.721769	RpII18	48312	CG1163
FBgn0011965	0	NA	NA	NA	NA	NA	tRNA:Arg-TCG-4-1	3772491	CR31593
FBgn0037325	0.979	2.5885	3.93168	0.658369	0.510301	NA	CG12147	40651	CG12147
FBgn0037324	0.652667	2.00572	3.94402	0.508546	0.611071	NA	Orco	40650	CG10609
FBgn0037323	1274.37	-1.35686	0.777416	-1.74535	0.0809238	0.135658	CG2663	40649	CG2663
FBgn0037322	0	NA	NA	NA	NA	NA	Or83a	40648	CG10612
FBgn0001311	3713.87	-0.238143	0.144628	-1.64658	0.099644	0.162031	kkv	45884	CG2666
FBgn0037320	1.30533	3.00242	3.92548	0.764853	0.444359	NA	CG14668	40646	CG14668
FBgn0037315	183.24	0.97272	0.369613	2.63173	0.00849521	0.017825	Cerk	40640	CG16708
FBgn0037312	593.373	2.91523	0.257988	11.2999	1.31e-29	1.15e-28	CG11999	40637	CG11999
FBgn0051538	42.9496	0.514127	0.828599	0.620478	0.534943	0.635658	CG31538	318790	CG31538
FBgn0037307	0	NA	NA	NA	NA	NA	Tim17a2	40632	CG14666
FBgn0037305	410.634	-1.26656	0.235869	-5.36973	7.89e-08	2.93e-07	CG12173	40630	CG12173
FBgn0260462	3979.89	1.27806	0.146949	8.69729	3.4e-18	2.09e-17	CG12163	40628	CG12163
FBgn0053293	6.62649	1.6186	2.28527	0.708274	0.478775	0.583412	CG33293	2768659	CG33293
FBgn0040208	3050.02	-0.645726	0.138171	-4.67339	2.96e-06	9.65e-06	Kat60	53566	CG10229
FBgn0037298	2650.32	-0.0717947	0.153359	-0.468148	0.639678	0.726633	Sccpdh1	40623	CG2604
FBgn0037296	0	NA	NA	NA	NA	NA	Prosbeta2R2	40621	CG12161
FBgn0004913	2203.79	-0.617158	0.158405	-3.89609	9.78e-05	0.000274101	Gnf1	40607	CG1119
FBgn0037290	0	NA	NA	NA	NA	NA	CG1124	40613	CG1124
FBgn0037293	492.358	0.159969	0.209039	0.765257	0.444118	0.550064	CG12007	40617	CG12007
FBgn0040684	0	NA	NA	NA	NA	NA	CG12589	50157	CG12589
FBgn0010313	3346.39	-0.304922	0.134652	-2.26453	0.0235418	0.0452592	corto	40616	CG2530
FBgn0037292	19.232	-4.56622	1.32562	-3.44459	0.000571937	0.00144969	plh	40615	CG2022
FBgn0037291	3.0554	-1.86522	2.74013	-0.680705	0.496058	0.598911	CG14662	40614	CG14662
FBgn0037288	3.09246	2.21499	2.78633	0.794949	0.426643	0.533316	CG14661	40611	CG14661
FBgn0004436	13012.3	0.158641	0.116868	1.35744	0.174643	0.259956	Ubc6	40610	CG2013
FBgn0004183	0	NA	NA	NA	NA	NA	snRNA:U1:82Eb	3771770	CR32862
FBgn0020280	0	NA	NA	NA	NA	NA	laf	40606	CG14660
FBgn0037262	1048.64	0.743743	0.164974	4.50824	6.54e-06	2.06e-05	MED31	40577	CG1057
FBgn0037263	87.4811	1.20192	0.446211	2.69361	0.00706838	0.0150782	slx1	40578	CG18271
FBgn0022981	2.40065	-3.74395	2.97456	-1.25866	0.208154	0.301087	rpk	40580	CG1058
FBgn0037265	790.852	1.64387	0.187543	8.76526	1.86e-18	1.16e-17	spartin	40582	CG12001
FBgn0010750	1150.11	0.331903	0.171698	1.93306	0.0532292	0.0940029	atms	40593	CG2503
FBgn0037279	168.225	0.964677	0.37891	2.54592	0.0108989	0.0223928	CG1129	40599	CG1129
FBgn0037280	1.27431	2.96226	3.92601	0.754523	0.450535	NA	BBS5	40600	CG1126
FBgn0037284	0	NA	NA	NA	NA	NA	CG14659	40604	CG14659
FBgn0037283	0.326333	1.01188	3.98061	0.254202	0.799339	NA	CG14658	40603	CG14658
FBgn0037282	396.883	0.660329	0.281393	2.34664	0.0189434	0.0370628	CG14657	40602	CG14657
FBgn0026417	82.1498	-0.487719	0.534353	-0.912727	0.361386	0.466283	Hus1-like	40598	CG2525
FBgn0037276	9.77478	1.00812	1.97462	0.510539	0.609674	0.701626	CG17387	40595	CG17387
FBgn0037275	5835.29	-0.581533	0.132316	-4.39505	1.11e-05	3.41e-05	CG14655	40594	CG14655
FBgn0027570	25156	3.62359	0.108927	33.2663	1.19e-242	2.74e-240	Nep2	40588	CG9761
FBgn0037270	3637.13	-0.960607	0.182425	-5.26576	1.4e-07	5.08e-07	eIF3f1	40587	CG9769
FBgn0040466	363.477	1.02457	0.234427	4.37051	1.24e-05	3.8e-05	Dlip2	40579	CG9771
FBgn0037261	10146.8	-0.193158	0.115835	-1.66753	0.0954084	0.156131	CG9775	40576	CG9775
FBgn0052945	0	NA	NA	NA	NA	NA	CG32945	318261	CG32945
FBgn0027930	123.414	1.26315	0.506675	2.49302	0.0126662	0.0257277	MP1	40541	CG1102
FBgn0037232	3526.88	-1.8541	0.127444	-14.5484	5.98e-48	7.68e-47	Suv3	40543	CG9791
FBgn0040687	0.198788	0.26995	4.02946	0.0669941	0.946586	NA	CG14645	50160	CG14645
FBgn0037235	433.761	2.34291	0.242621	9.65669	4.61e-22	3.23e-21	CG1103	40547	CG1103
FBgn0037238	194.016	-1.23934	1.07377	-1.1542	0.24842	0.347561	CG1090	40551	CG1090
FBgn0037239	199.722	-1.59603	0.368467	-4.33154	1.48e-05	4.5e-05	Sfxn1-3	40552	CG11739
FBgn0037240	4511.34	-1.06527	0.137378	-7.75429	8.88e-15	4.79e-14	Cont	40553	CG1084
FBgn0003882	480.698	-0.196774	0.218072	-0.902334	0.36688	0.472312	tub	40554	CG10520
FBgn0037241	383.617	0.251938	0.253919	0.992199	0.321101	0.425621	CG14646	40555	CG14646
FBgn0037244	221.649	0.84982	0.334806	2.53825	0.0111409	0.0228434	CG14647	40558	CG14647
FBgn0051528	0.897417	2.46337	3.93393	0.626185	0.531194	NA	CG31528	318785	CG31528
FBgn0051525	1.45161	-4.84145	3.9608	-1.22234	0.221578	NA	CG31525	318782	CG31525
FBgn0037250	266.23	-0.795249	0.297413	-2.67388	0.00749785	0.0159164	CG1074	40564	CG1074
FBgn0037252	1917.76	-0.683134	0.135134	-5.05523	4.3e-07	1.51e-06	CG14650	40566	CG14650
FBgn0037254	2.87496	4.13708	3.12518	1.32379	0.185573	0.27394	CG14651	40568	CG14651
FBgn0037255	1722.46	0.583383	0.170341	3.42479	0.000615264	0.00155276	Fip1	40569	CG1078
FBgn0051526	0	NA	NA	NA	NA	NA	lncRNA:CR31526	318783	CR31526
FBgn0037260	0	NA	NA	NA	NA	NA	Mur82C	40574	CG12586
FBgn0051523	29110.2	-0.937011	0.147456	-6.35453	2.09e-10	9.05e-10	CG31523	326148	CG31523
FBgn0051522	11716.6	0.335216	0.124277	2.69733	0.00698986	0.0149268	CG31522	40567	CG31522
FBgn0037251	1483.36	-1.4064	0.166316	-8.45616	2.76e-17	1.64e-16	CG9804	40565	CG9804
FBgn0037249	22062.9	-0.691548	0.120227	-5.75202	8.82e-09	3.47e-08	eIF3a	40563	CG9805
FBgn0037248	335.838	0.261767	0.254749	1.02755	0.304164	0.407852	srl	40562	CG9809
FBgn0052944	1.35371	3.05006	3.92487	0.77711	0.437094	NA	CG32944	40560	CG32944
FBgn0037242	717.555	0.208789	0.20494	1.01878	0.308309	0.41227	CG9855	40556	CG9855
FBgn0037236	126.414	-0.210642	0.375622	-0.560781	0.574947	0.671155	Skp2	40548	CG9772
FBgn0037231	2979.69	0.559016	0.130207	4.29328	1.76e-05	5.32e-05	Vps24	40542	CG9779
FBgn0037230	104.829	0.169556	0.505041	0.335727	0.737077	0.810557	Nepl11	40540	CG9780
FBgn0037213	3795.42	-2.92974	0.163517	-17.917	8.69e-72	1.74e-70	CG12581	40522	CG12581
FBgn0037215	668.613	2.05943	0.306757	6.71356	1.9e-11	8.68e-11	beta-Man	40524	CG12582
FBgn0037218	1905.04	0.426887	0.157259	2.71454	0.00663669	0.0142303	aux	40527	CG1107
FBgn0015331	455.069	0.871358	0.221816	3.9283	8.55e-05	0.00024109	abs	40530	CG14637
FBgn0010225	7444.91	2.51336	0.116482	21.5773	2.94e-103	1.08e-101	Gel	46008	CG1106
FBgn0037223	0.198788	0.26995	4.02946	0.0669941	0.946586	NA	TwdlU	5740279	CR14638
FBgn0037224	1.89202	-0.404795	3.68427	-0.109871	0.912512	NA	TwdlF	40534	CG14639
FBgn0037227	1.29499	2.98919	3.92565	0.76145	0.446388	NA	TwdlV	40537	CG14640
FBgn0041621	0	NA	NA	NA	NA	NA	Or82a	318778	CG31519
FBgn0037228	113.805	0.955644	0.547971	1.74397	0.0811647	0.135979	CG1092	40538	CG1092
FBgn0037229	4.52786	-0.608894	2.49378	-0.244165	0.807103	0.864201	CG9766	40539	CG9766
FBgn0037225	318.66	1.89483	0.331011	5.72437	1.04e-08	4.07e-08	TwdlG	40535	CG14643
FBgn0037220	1204.43	0.0885365	0.157724	0.561337	0.574568	0.671067	CG14641	40529	CG14641
FBgn0051516	4.40003	2.54006	2.48103	1.02379	0.305934	0.40964	CG31516	318776	CG31516
FBgn0037217	1072.32	-2.2243	0.180247	-12.3403	5.5e-35	5.5e-34	CG14636	40526	CG14636
FBgn0000500	0	NA	NA	NA	NA	NA	Dsk	45845	CG18090
FBgn0031670	1748.84	1.11425	0.144714	7.69964	1.36e-14	7.31e-14	SelT	33725	CG3887
FBgn0000299	13703.4	0.683572	0.380632	1.79589	0.0725124	0.123238	Col4a1	33727	CG4145
FBgn0260470	1.90708	3.54729	3.58263	0.990133	0.322109	NA	SP555	53471	CG14041
FBgn0031676	191.015	0.606313	0.322326	1.88105	0.0599646	0.104349	senju	33734	CG14040
FBgn0031682	461.419	0.0508381	0.224942	0.226005	0.821197	0.875058	CG5828	33742	CG5828
FBgn0031683	5989.81	-3.01414	0.12794	-23.5591	1.01e-122	5.52e-121	CG4230	33743	CG4230
FBgn0031684	8192.32	-2.85745	0.133548	-21.3964	1.44e-101	5.02e-100	ND-13A	33744	CG8680
FBgn0031681	1581.28	1.88188	0.187429	10.0405	1.01e-23	7.52e-23	Pgant5	326151	CG31651
FBgn0028694	2735.87	0.573295	0.137612	4.16603	3.1e-05	9.16e-05	Rpn11	33738	CG18174
FBgn0031678	11.3179	-1.44798	1.09409	-1.32345	0.185685	0.274033	Nepl3	326172	CG31918
FBgn0031677	0.361955	1.14941	3.97395	0.289237	0.7724	NA	CG14036	33735	CG14036
FBgn0022023	9000.65	-0.30194	0.113934	-2.65014	0.00804592	0.0169627	eIF3h	45682	CG9124
FBgn0031675	23.071	-0.608573	0.881539	-0.690353	0.489972	0.593178	CG9121	33732	CG9121
FBgn0031673	8035.26	-0.697396	0.151654	-4.5986	4.25e-06	1.36e-05	CG31650	326150	CG31650
FBgn0016075	7388.57	0.559047	0.195001	2.8669	0.00414519	0.00921302	vkg	33726	CG16858
FBgn0031668	659.798	-0.197204	0.183619	-1.07398	0.282831	0.385389	CG31917	326171	CG31917
FBgn0053113	24285.8	0.0333923	0.124393	0.268442	0.788359	0.849557	Rtnl1	33721	CG33113
FBgn0051971	0	NA	NA	NA	NA	NA	tRNA:Asp-GTC-2-1	3772550	CR31971
FBgn0046776	365.267	-2.25126	0.231257	-9.73489	2.14e-22	1.52e-21	CR14033	10178827	CR14033
FBgn0031693	13.4847	2.16611	1.2402	1.74659	0.0807088	0.135318	Cyp4ac1	33754	CG14032
FBgn0031694	22.6536	7.1162	1.46223	4.86668	1.13e-06	3.86e-06	Cyp4ac2	33755	CG17970
FBgn0031695	150.469	7.97883	1.07926	7.3929	1.44e-13	7.38e-13	Cyp4ac3	33756	CG14031
FBgn0031696	1159.61	-0.00874737	0.158102	-0.0553275	0.955878	0.969454	Bub1	33758	CG14030
FBgn0016076	176.728	-1.05724	0.307145	-3.44214	0.000577121	0.00146183	vri	33759	CG14029
FBgn0015031	24262.4	-2.73514	0.150038	-18.2296	3.01e-74	6.37e-73	cype	46040	CG14028
FBgn0031701	5.43477	-2.48442	2.00225	-1.24081	0.214675	0.309456	TotM	33764	CG14027
FBgn0016920	13.1808	2.01117	1.83607	1.09537	0.273356	0.375284	nompC	33768	CG11020
FBgn0016660	87.4253	-4.3129	1.43526	-3.00496	0.0026562	0.00612125	H15	33769	CG6604
FBgn0031703	146.259	2.69063	0.493327	5.45405	4.92e-08	1.85e-07	CG12512	33766	CG12512
FBgn0031702	36.3281	0.411211	0.742281	0.553983	0.57959	0.67497	fusl	33765	CG14021
FBgn0031700	7506.04	-3.33857	0.182987	-18.2448	2.28e-74	4.83e-73	CG14022	33763	CG14022
FBgn0031698	2292.43	-0.068923	0.177486	-0.388329	0.697773	0.778007	Ncoa6	33761	CG14023
FBgn0031697	5.18249	0.433173	2.07097	0.209164	0.83432	0.885715	CG14024	33760	CG14024
FBgn0000228	1703.24	0.583739	0.163464	3.57105	0.000355551	0.000926257	Bsg25D	33757	CG14025
FBgn0003716	2205.3	-1.36439	0.126451	-10.7899	3.84e-27	3.15e-26	tkv	33753	CG14026
FBgn0051914	0	NA	NA	NA	NA	NA	tRNA:Asp-GTC-1-1	3771907	CR31914
FBgn0031707	0.326333	1.01188	3.98061	0.254202	0.799339	NA	CG14020	33771	CG14020
FBgn0000318	13901.9	-1.90064	0.136314	-13.9431	3.46e-44	4.13e-43	cl	43938	CG11024
FBgn0031711	1162.66	-0.62545	0.172213	-3.63183	0.000281413	0.000743981	CG6907	33775	CG6907
FBgn0051989	140.998	1.44791	0.376088	3.84992	0.000118158	0.000327972	Cap-D3	33778	CG31989
FBgn0051648	3022.25	-2.13619	0.154913	-13.7896	2.94e-43	3.45e-42	CG31648	33776	CG31648
FBgn0051915	201.377	1.82857	0.344205	5.31244	1.08e-07	3.97e-07	CG31915	319025	CG31915
FBgn0002525	15899.4	-0.519712	0.130103	-3.99463	6.48e-05	0.000184767	Lam	33782	CG6944
FBgn0031717	1993.95	-0.561186	0.150405	-3.73118	0.000190587	0.000516448	Oscillin	33783	CG6957
FBgn0031719	0	NA	NA	NA	NA	NA	CG18269	33785	CG18269
FBgn0031721	46.3821	6.30507	1.24977	5.04498	4.54e-07	1.59e-06	CG14017	33787	CG14017
FBgn0004620	671.183	6.36309	1.14317	5.56618	2.6e-08	9.98e-08	GluRIIA	33788	CG6992
FBgn0041719	0	NA	NA	NA	NA	NA	snRNA:U4:25F	3772678	CR32998
FBgn0031724	3.83442	4.55534	3.2726	1.39197	0.163933	0.246534	CG18266	33792	CG18266
FBgn0031728	8.811	5.75518	2.62872	2.18935	NA	NA	Hsp60C	33796	CG7235
FBgn0031729	0	NA	NA	NA	NA	NA	CG12511	33797	CG12511
FBgn0051646	7.49042	5.52071	1.98893	2.77573	0.00550787	0.0119442	DIP-theta	33795	CG31646
FBgn0031725	0	NA	NA	NA	NA	NA	DIP-eta	33793	CG14010
FBgn0031723	2.12117	3.70154	3.9183	0.944681	0.344822	0.448784	CG7251	33791	CG7251
FBgn0031722	0.652667	2.00572	3.94402	0.508546	0.611071	NA	CG14011	33790	CG14011
FBgn0031720	0.326333	1.01188	3.98061	0.254202	0.799339	NA	CG14013	33786	CG14013
FBgn0031718	0	NA	NA	NA	NA	NA	CG14014	33784	CG14014
FBgn0014189	3628.87	-0.115865	0.127254	-0.910499	0.362559	0.467578	Hel25E	33781	CG7269
FBgn0031716	5.3937	5.04617	2.53095	1.99379	0.0461753	0.082761	CG14015	33780	CG14015
FBgn0031715	210.961	10.3351	1.22065	8.46691	2.52e-17	1.5e-16	tomb	33779	CG14016
FBgn0031713	7144.67	-2.37379	0.122594	-19.3629	1.59e-83	3.91e-82	Coq6	33777	CG7277
FBgn0031710	650.806	-0.432804	0.188759	-2.29289	0.0218542	0.0422718	Vps52	33774	CG7371
FBgn0031708	4244.44	-2.11139	0.131001	-16.1174	1.93e-58	3.03e-57	CG7382	33772	CG7382
FBgn0051647	0	NA	NA	NA	NA	NA	lncRNA:CR31647	12798562	CR31647
FBgn0031730	0.198788	0.26995	4.02946	0.0669941	0.946586	NA	CG7236	33798	CG7236
FBgn0024191	263.689	1.81884	0.334547	5.43672	5.43e-08	2.03e-07	sip1	44238	CG7238
FBgn0031736	364.134	1.00145	0.236913	4.22709	2.37e-05	7.07e-05	CG11030	33805	CG11030
FBgn0031735	0.652667	2.00572	3.94402	0.508546	0.611071	NA	CG11029	33804	CG11029
FBgn0051912	0.198788	0.26995	4.02946	0.0669941	0.946586	NA	asRNA:CR31912	14462706	CR31912
FBgn0051913	0.163167	0.0227563	4.05197	0.00561612	0.995519	NA	CG31913	319023	CG31913
FBgn0031740	263.91	0.628822	0.253895	2.4767	0.0132604	0.0268263	CG7239	33809	CG7239
FBgn0031741	94.72	2.91538	0.686645	4.24583	2.18e-05	6.52e-05	CG11034	33810	CG11034
FBgn0031746	1.47866	3.18059	3.47219	0.916017	0.359658	NA	CG9029	33815	CG9029
FBgn0043362	579.484	0.0109067	0.200076	0.0545127	0.956527	0.969457	bchs	33819	CG14001
FBgn0015381	0	NA	NA	NA	NA	NA	dsf	33823	CG9019
FBgn0001128	15905.5	-5.75093	0.174431	-32.9697	2.21e-238	4.7e-236	Gpdh1	33824	CG9042
FBgn0031752	1314.25	0.368973	0.189101	1.9512	0.0510337	0.0905157	CG9044	33825	CG9044
FBgn0031753	0	NA	NA	NA	NA	NA	CG13999	33826	CG13999
FBgn0031751	7.17933	5.45984	2.75675	1.98054	NA	NA	CG9016	33822	CG9016
FBgn0031749	0.163167	0.0227563	4.05197	0.00561612	0.995519	NA	CG14000	33820	CG14000
FBgn0031747	0.198788	0.26995	4.02946	0.0669941	0.946586	NA	CG9021	33818	CG9021
FBgn0002855	0	NA	NA	NA	NA	NA	Acp26Aa	33817	CG8982
FBgn0002856	0	NA	NA	NA	NA	NA	Acp26Ab	33816	CG9024
FBgn0031745	39.6857	0.50518	0.663815	0.761025	0.446642	0.552448	rau	33814	CG8965
FBgn0051644	0	NA	NA	NA	NA	NA	CG31644	318868	CG31644
FBgn0031739	123.971	0.312701	0.398828	0.784049	0.433012	0.539509	CG14005	33808	CG14005
FBgn0031738	753.127	0.501804	0.230642	2.17568	0.0295788	0.0556092	CG9171	33807	CG9171
FBgn0031737	13.3684	-1.73419	1.31455	-1.31923	0.187093	0.275669	obst-E	33806	CG11142
FBgn0031734	617.265	0.671863	0.313846	2.14074	0.032295	0.0601536	CG11147	33803	CG11147
FBgn0031733	1.06058	2.70363	3.92978	0.687987	0.491461	NA	CG14006	33802	CG14006
FBgn0031732	2.65309	-5.70295	3.60075	-1.58382	0.113234	0.180678	CG11149	33800	CG11149
FBgn0031731	0	NA	NA	NA	NA	NA	CG14007	33799	CG14007
FBgn0003980	15.955	4.55167	3.48895	1.3046	NA	NA	Vm26Ab	33827	CG9046
FBgn0031757	0.326333	1.01188	3.98061	0.254202	0.799339	NA	Ucp4C	33832	CG9064
FBgn0031758	0	NA	NA	NA	NA	NA	Ucp4B	33833	CG18340
FBgn0001942	55099.8	-1.08002	0.104181	-10.3667	3.51e-25	2.72e-24	eIF4A	33835	CG9075
FBgn0001941	980.566	-0.185268	0.165955	-1.11638	0.264261	0.364971	ifc	33836	CG9078
FBgn0031760	357.229	0.564506	0.255795	2.20687	0.0273234	0.0518003	Tsp26A	33838	CG9093
FBgn0031763	2.52333	0.144985	2.60881	0.0555752	0.95568	0.969348	CG13996	33842	CG13996
FBgn0051643	401.547	-1.27534	0.266935	-4.77772	1.77e-06	5.9e-06	CG31643	318867	CG31643
FBgn0031768	1008.26	0.892424	0.174189	5.1233	3e-07	1.06e-06	IPIP	33849	CG12393
FBgn0031769	153.05	1.34993	0.342541	3.94093	8.12e-05	0.000229205	CG9135	33850	CG9135
FBgn0031770	2.651	-3.88429	2.88609	-1.34587	0.178345	0.264754	CG13995	33851	CG13995
FBgn0031772	676.472	-0.769281	0.178749	-4.3037	1.68e-05	5.09e-05	CG13994	33853	CG13994
FBgn0031774	674.623	-1.86931	0.24683	-7.57327	3.64e-14	1.92e-13	CG9147	33855	CG9147
FBgn0031776	2027.28	-1.38626	0.163786	-8.46381	2.59e-17	1.53e-16	Pfdn1	33857	CG13993
FBgn0051642	1.8411	-0.505424	3.72574	-0.135657	0.892092	NA	CG31642	326149	CG31642
FBgn0031784	0	NA	NA	NA	NA	NA	CG9222	33867	CG9222
FBgn0031785	0.326333	1.01188	3.98061	0.254202	0.799339	NA	CG13991	33868	CG13991
FBgn0040950	0	NA	NA	NA	NA	NA	Muc26B	50424	CG13990
FBgn0031786	0.652667	2.00572	3.94402	0.508546	0.611071	NA	CG13989	33869	CG13989
FBgn0051639	0.815833	2.32634	3.93663	0.590949	0.554555	NA	CG31639	318866	CG31639
FBgn0031782	83.2332	-0.125197	0.435925	-0.2872	0.773959	0.839354	WDR79	33865	CG9226
FBgn0031779	1239.06	1.64934	0.220772	7.4708	7.97e-14	4.14e-13	CG9175	33862	CG9175
FBgn0031777	380.275	0.139397	0.217225	0.641716	0.521057	0.622501	CG9154	33858	CG9154
FBgn0031775	0	NA	NA	NA	NA	NA	CG9150	33856	CG9150
FBgn0031773	1072.51	-0.762396	0.194025	-3.92936	8.52e-05	0.000240145	Fbw5	33854	CG9144
FBgn0031771	66599.4	-2.96924	0.126821	-23.4128	3.16e-121	1.68e-119	ND-51	33852	CG9140
FBgn0029161	31470.7	-2.80371	0.103595	-27.0641	2.6e-161	2.6e-159	slmo	44132	CG9131
FBgn0000052	202.569	0.586379	0.311327	1.88348	0.0596347	0.103823	Pfas	33847	CG9127
FBgn0031766	50.2451	-0.512024	0.584463	-0.876059	0.380998	0.486706	CG9117	33846	CG9117
FBgn0025742	660.82	-0.222283	0.254608	-0.873038	0.382643	0.488412	mtm	33845	CG9115
FBgn0031764	412.554	0.316453	0.219648	1.44073	0.149662	0.228174	CG9107	33843	CG9107
FBgn0001170	1.14217	2.81025	3.92814	0.715416	0.474352	NA	H2,0	33841	CG11607
FBgn0001089	411.794	-1.17047	0.215755	-5.42503	5.79e-08	2.17e-07	Gal	33839	CG9092
FBgn0031759	5381.8	0.556874	0.135628	4.10589	4.03e-05	0.000117607	lid	33837	CG9088
FBgn0000308	20808.9	0.707287	0.133872	5.2833	1.27e-07	4.63e-07	chic	33834	CG9553
FBgn0031756	2.30346	-0.0218622	3.45269	-0.00633192	0.994948	0.996208	CG13992	33831	CG13992
FBgn0003979	4.81342	4.88328	3.06103	1.59531	0.110644	0.177287	Vm26Aa	33829	CG9048
FBgn0040949	0	NA	NA	NA	NA	NA	CG13998	50423	CG13998
FBgn0026755	0	NA	NA	NA	NA	NA	Ugt37B1	53584	CG9481
FBgn0031791	434.317	1.03422	0.248908	4.15502	3.25e-05	9.59e-05	AANATL2	33874	CG9486
FBgn0260452	0	NA	NA	NA	NA	NA	CG13984	33879	CG13984
FBgn0015623	7468.03	-1.35751	0.108049	-12.5639	3.34e-36	3.41e-35	Cpr	33883	CG11567
FBgn0031803	0	NA	NA	NA	NA	NA	ppk14	33887	CG9501
FBgn0031805	1.70291	3.38433	3.7579	0.900592	0.367805	NA	Nepl4	33889	CG9505
FBgn0043854	1.21341	2.8953	3.92692	0.737295	0.460943	NA	slam	33890	CG9506
FBgn0031808	15.0349	6.525	1.60029	4.07738	4.55e-05	0.000132157	Nepl5	33892	CG9507
FBgn0031811	163.482	0.638125	0.425739	1.49886	0.133909	0.208378	CG13982	33895	CG13982
FBgn0031815	1462.19	-0.249148	0.145044	-1.71774	0.0858436	0.142502	frj	33900	CG9526
FBgn0031820	1358.72	0.611561	0.189508	3.2271	0.00125051	0.00303039	Daxx	33906	CG9537
FBgn0027496	1035.45	0.534052	0.169916	3.14303	0.00167209	0.00396315	epsilonCOP	33908	CG9543
FBgn0051638	419.31	0.615457	0.235816	2.6099	0.00905674	0.0189207	CG31638	33910	CG31638
FBgn0031824	558.862	1.45555	0.200719	7.25171	4.12e-13	2.06e-12	CG9547	33911	CG9547
FBgn0031822	224.518	-0.717138	0.35253	-2.03426	0.041925	0.075893	Phf5a	33909	CG9548
FBgn0031818	602.401	0.106131	0.212083	0.500421	0.616779	0.707888	CG9536	33904	CG9536
FBgn0031817	874.216	-1.78184	0.184558	-9.65461	4.7e-22	3.29e-21	HemK1	33902	CG9531
FBgn0031816	253.277	2.0432	0.319001	6.40499	1.5e-10	6.57e-10	Rchy1	33901	CG16947
FBgn0031814	501.62	1.05437	0.218932	4.81597	1.46e-06	4.92e-06	retm	33899	CG9528
FBgn0011722	1941.21	0.00108767	0.145832	0.0074584	0.994049	0.99603	Tig	33896	CG11527
FBgn0031804	0	NA	NA	NA	NA	NA	CG9500	33888	CG9500
FBgn0031801	15.9352	-5.33596	1.37579	-3.87848	0.000105113	0.000293458	CG9498	33885	CG9498
FBgn0031800	3.84129	1.26539	2.2986	0.550506	0.581972	0.676502	CG9497	33884	CG9497
FBgn0031799	1201.66	0.627265	0.173888	3.60729	0.000309409	0.00081217	Pez	33882	CG9493
FBgn0031792	0	NA	NA	NA	NA	NA	CG13983	33875	CG13983
FBgn0031826	0.496971	1.59984	3.95605	0.404403	0.685916	NA	CG9550	33913	CG9550
FBgn0051637	3482.33	0.568333	0.162749	3.49208	0.00047928	0.00122806	CG31637	33914	CG31637
FBgn0031830	31699.8	-3.16593	0.116938	-27.0737	2.01e-161	2.02e-159	COX5B	33918	CG11015
FBgn0031831	18.9577	-3.19127	1.04163	-3.06373	0.00218595	0.0050981	COX5BL	33919	CG11043
FBgn0031836	4226.34	-1.1654	0.135394	-8.60742	7.47e-18	4.52e-17	CG11050	33924	CG11050
FBgn0028467	1054.01	0.354462	0.183808	1.92843	0.0538011	0.0948614	CG11070	33932	CG11070
FBgn0000392	2086.94	-2.70729	0.167629	-16.1505	1.13e-58	1.78e-57	cup	33934	CG11181
FBgn0031851	1059.66	-0.170545	0.169019	-1.00903	0.312959	0.417128	Aatf	33943	CG11188
FBgn0046704	2508.51	-0.0873067	0.157576	-0.554062	0.579536	0.67497	Liprin-alpha	249072	CG11199
FBgn0031853	7.64849	1.32797	1.71599	0.77388	0.439002	0.545069	TTLL3B	33946	CG11201
FBgn0031855	4.83101	4.88597	2.254	2.16768	0.0301828	0.0566463	meng	33948	CG11221
FBgn0051910	8.36779	3.80092	1.89064	2.01039	0.0443902	0.0799501	CG31910	319021	CG31910
FBgn0031854	12.9113	-1.91627	1.5985	-1.19879	0.230608	0.327958	TTLL3A	33947	CG11323
FBgn0025777	2134.07	1.40791	0.15068	9.34369	9.3e-21	6.26e-20	homer	33944	CG11324
FBgn0025595	32.6218	0.69367	0.71131	0.975201	0.329461	0.433947	AkhR	33942	CG11325
FBgn0031850	627.741	-1.24	0.375495	-3.30232	0.000958893	0.00236707	Tsp	33941	CG11326
FBgn0031849	2.02924	3.6374	3.52757	1.03114	0.302477	0.406093	CG11327	33940	CG11327
FBgn0028703	4741.83	0.897014	0.135313	6.62919	3.38e-11	1.52e-10	Nhe3	33939	CG11328
FBgn0031848	0.198788	0.26995	4.02946	0.0669941	0.946586	NA	Nse1	33938	CG11329
FBgn0000351	17.4724	0.858958	1.51732	0.566101	0.571325	0.668056	cort	33937	CG11330
FBgn0028990	423.705	0.370375	0.249923	1.48196	0.138352	0.213967	Spn27A	45815	CG11331
FBgn0031844	0	NA	NA	NA	NA	NA	CG13771	33933	CG13771
FBgn0051636	36.2674	0.367917	0.646448	0.569137	0.569263	0.666208	CG31636	318865	CG31636
FBgn0051633	451.268	-0.884936	0.239214	-3.69936	0.000216147	0.000581154	CG31633	33931	CG31633
FBgn0051635	3949.41	0.780551	0.153875	5.07263	3.92e-07	1.38e-06	CG31635	33928	CG31635
FBgn0051634	0	NA	NA	NA	NA	NA	Oatp26F	33927	CG31634
FBgn0031837	0	NA	NA	NA	NA	NA	DIP-iota	33925	CG11320
FBgn0031834	98.4007	-0.380254	0.51021	-0.745289	0.456097	0.561694	CG13766	33922	CG13766
FBgn0031832	258.622	0.212815	0.286209	0.743565	0.45714	0.56254	CG9596	33920	CG9596
FBgn0031829	1.40252	-1.7189	3.87656	-0.443408	0.65747	NA	IFT52	33917	CG9595
FBgn0031858	15.2904	0.677789	1.3527	0.501066	0.616325	0.70744	CG17378	33951	CG17378
FBgn0051631	0	NA	NA	NA	NA	NA	tRNA:Arg-CCT-1-1	3772364	CR31631
FBgn0031860	20.8134	1.04578	1.06944	0.977884	0.328132	0.432505	CG11236	33955	CG11236
FBgn0051632	601.426	1.16998	0.214681	5.44985	5.04e-08	1.89e-07	sens-2	33957	CG31632
FBgn0017551	94.277	0.465313	0.551601	0.843568	0.398911	0.50504	Rca1	33959	CG10800
FBgn0031866	7.96861	2.50448	1.52557	1.64167	0.100658	0.163394	Nlg2	33962	CG13772
FBgn0031868	694.65	0.412643	0.18923	2.18065	0.0292093	0.0549706	Rat1	33964	CG10354
FBgn0004838	64219.9	-1.01616	0.150298	-6.76093	1.37e-11	6.32e-11	Hrb27C	33968	CG10377
FBgn0020616	1094.29	1.17827	0.179539	6.56274	5.28e-11	2.36e-10	SA	33974	CG3423
FBgn0031875	45.6562	-0.548553	0.589183	-0.93104	0.351833	0.456138	CG3430	33976	CG3430
FBgn0031877	137.151	-1.41225	0.388984	-3.63063	0.000282735	0.000747296	Hmgcl	33978	CG10399
FBgn0021944	2354.8	-1.02632	0.148215	-6.92455	4.37e-12	2.07e-11	Coprox	44701	CG3433
FBgn0031879	7984.55	-2.35659	0.191148	-12.3286	6.35e-35	6.34e-34	uif	33983	CG9138
FBgn0016978	2042.69	-0.308325	0.14685	-2.09959	0.0357653	0.0659512	snRNP-U1-70K	33982	CG8749
FBgn0031878	16.4364	1.95932	1.13189	1.73102	0.0834487	0.139215	sip2	33979	CG9188
FBgn0031876	116.381	-0.347521	0.398946	-0.871099	0.3837	0.489367	Atac1	33977	CG9200
FBgn0031874	57.6418	0.378639	0.579695	0.653169	0.513648	0.615376	CG13775	33975	CG13775
FBgn0031873	426.352	0.389786	0.220753	1.76571	0.077445	0.130518	Gas41	33973	CG9207
FBgn0031872	42.1264	-1.02986	0.63365	-1.62528	0.104102	0.168144	ihog	33972	CG9211
FBgn0031871	814.234	0.253156	0.170579	1.4841	0.137783	0.213387	Fgop2	33971	CG10158
FBgn0031869	78968.3	-1.18075	0.122236	-9.65964	4.47e-22	3.14e-21	CG18304	33969	CG18304
FBgn0028554	1298.98	2.4061	0.162143	14.8394	8.15e-50	1.09e-48	x16	33967	CG10203
FBgn0026196	1463.18	-1.80935	0.215611	-8.39172	4.79e-17	2.81e-16	nop5	33966	CG10206
FBgn0052829	94.6186	2.50277	0.706655	3.54171	0.000397539	0.00103006	CG32829	318235	CG32829
FBgn0011737	177.894	-0.00781627	0.31146	-0.0250956	0.979979	0.98577	Wee1	33965	CG4488
FBgn0042092	148.894	1.49634	0.384585	3.8908	9.99e-05	0.000279791	CG13773	33963	CG13773
FBgn0031865	320.242	-1.66102	0.315312	-5.26786	1.38e-07	5.03e-07	Nha1	33961	CG10806
FBgn0031861	0.326333	1.01188	3.98061	0.254202	0.799339	NA	CG17375	33956	CG17375
FBgn0042189	2.4475	3.90786	3.78567	1.03228	0.301942	0.405571	CG17376	59227	CG17376
FBgn0015776	10660.5	0.555238	0.137908	4.02616	5.67e-05	0.000162801	nrv1	33952	CG9258
FBgn0031857	39115.9	-1.69762	0.106028	-16.011	1.07e-57	1.67e-56	LUBEL	33950	CG11321
FBgn0031856	60.7908	-0.805084	0.516107	-1.55992	0.118779	0.18825	CG11322	33949	CG11322
FBgn0003046	13.3243	-1.97202	1.05655	-1.86647	0.0619761	0.107426	Pcp	33985	CG3440
FBgn0031881	1183.27	-2.02585	0.186425	-10.8669	1.66e-27	1.37e-26	MME1	33987	CG3476
FBgn0031885	878.335	1.78775	0.211528	8.45158	2.87e-17	1.7e-16	Mnn1	33991	CG13778
FBgn0031887	0.993942	2.60274	3.93144	0.662033	0.50795	NA	Ugt307A1	33993	CG11289
FBgn0031893	4412.63	-0.677265	0.12113	-5.59121	2.25e-08	8.68e-08	MICU1	33999	CG4495
FBgn0051909	5.94031	0.639526	2.34329	0.272918	0.784916	0.847333	CG31909	319020	CG31909
FBgn0031900	0.928076	2.50645	3.93313	0.637265	0.523952	NA	CG13786	34006	CG13786
FBgn0031897	1142.09	1.73624	0.184653	9.40273	5.32e-21	3.61e-20	CG13784	34003	CG13784
FBgn0031896	548.505	1.79579	0.201816	8.89816	5.68e-19	3.58e-18	CG4502	34002	CG4502
FBgn0031895	17584	-6.69573	0.13022	-51.4185	0	0	CG4497	34001	CG4497
FBgn0031894	584.917	-5.73326	1.63868	-3.4987	0.000467526	0.00119988	CG4496	34000	CG4496
FBgn0031888	101.303	1.90875	0.496411	3.84511	0.000120498	0.000333881	Pvf2	33994	CG13780
FBgn0031886	2.21055	3.75889	3.41151	1.10182	0.270538	0.372246	Nuf2	33992	CG8902
FBgn0051907	1.72281	0.975838	3.85124	0.253383	0.799972	NA	Mst27D	319019	CG31907
FBgn0031882	145.696	-0.531826	0.349313	-1.52249	0.127886	0.20033	Rab30	33988	CG9100
FBgn0051908	2292.17	-0.75823	0.150583	-5.0353	4.77e-07	1.67e-06	CG31908	261613	CG31908
FBgn0031902	21.7732	4.13644	1.26819	3.2617	0.00110747	0.00271024	Wnt6	34010	CG4969
FBgn0031903	0.922698	2.49809	3.93329	0.635116	0.525353	NA	Wnt10	34011	CG4971
FBgn0002938	36.8279	0.419181	0.763441	0.549068	0.582959	0.677364	ninaC	34012	CG5125
FBgn0031905	0	NA	NA	NA	NA	NA	gudu	34014	CG5155
FBgn0031907	222.721	2.22947	0.341784	6.52304	6.89e-11	3.06e-10	CG5171	34016	CG5171
FBgn0031908	13476	3.4071	0.144347	23.6036	3.54e-123	1.95e-121	CG5177	34017	CG5177
FBgn0031910	0	NA	NA	NA	NA	NA	CG15818	34019	CG15818
FBgn0028387	200.727	1.88517	0.353137	5.33835	9.38e-08	3.46e-07	chm	43928	CG5229
FBgn0031914	221.69	-0.0138648	0.353441	-0.039228	0.968709	0.977722	CG5973	34023	CG5973
FBgn0031918	12153.9	-0.873059	0.202674	-4.30771	1.65e-05	5e-05	CG6055	34027	CG6055
FBgn0031920	0.4895	1.59279	3.95629	0.402598	0.687244	NA	CG6441	34029	CG6441
FBgn0011283	2.26129	3.79086	2.93931	1.28971	0.197151	0.287465	Obp28a	34031	CG6641
FBgn0045495	0	NA	NA	NA	NA	NA	Gr28b	117496	CG13788
FBgn0041247	0	NA	NA	NA	NA	NA	Gr28a	117348	CG13787
FBgn0025697	325.198	-0.581192	0.284066	-2.04597	0.0407589	0.0741651	santa-maria	34024	CG12789
FBgn0031913	149.755	1.06566	0.364262	2.92552	0.00343885	0.00776955	CG5958	34022	CG5958
FBgn0031909	298.313	0.618576	0.310627	1.99138	0.0464394	0.0831534	CG5181	34018	CG5181
FBgn0031906	14.6804	-1.45539	1.37003	-1.06231	0.288096	0.390911	CG5160	34015	CG5160
FBgn0031904	347.624	1.19997	0.298454	4.02061	5.8e-05	0.000166424	CG5149	34013	CG5149
FBgn0083141	0	NA	NA	NA	NA	NA	Spn28B	34035	CG6717
FBgn0031925	0.538095	-3.4269	4.04911	-0.846334	0.397367	NA	Cyp4d21	34036	CG6730
FBgn0031926	327.824	0.165774	0.372609	0.444901	0.656391	0.741355	CG6739	34037	CG6739
FBgn0040299	0.956136	2.54835	3.93238	0.648041	0.516958	NA	Myo28B1	53515	CG6976
FBgn0041181	421.233	-0.937532	0.304682	-3.07708	0.00209038	0.00488653	Tep3	34045	CG7068
FBgn0031941	0	NA	NA	NA	NA	NA	ATPsynGL	34054	CG7211
FBgn0003961	0	NA	NA	NA	NA	NA	Uro	34060	CG7171
FBgn0031946	0.163167	0.0227563	4.05197	0.00561612	0.995519	NA	CG7164	34061	CG7164
FBgn0031947	1004.01	0.73406	0.174194	4.21404	2.51e-05	7.47e-05	CG7154	34062	CG7154
FBgn0031951	746.057	0.83041	0.193858	4.28361	1.84e-05	5.55e-05	r2d2	34066	CG7138
FBgn0031952	1672.76	1.3403	0.169432	7.91053	2.56e-15	1.41e-14	cdc14	34067	CG7134
FBgn0031950	992.073	1.37073	0.174033	7.87625	3.37e-15	1.85e-14	Herp	34065	CG14536
FBgn0031948	1291.23	4.84224	0.26908	17.9956	2.11e-72	4.33e-71	CG7149	34063	CG7149
FBgn0031942	114.576	-1.83107	0.579913	-3.15749	0.00159136	0.00379048	CG7203	34055	CG7203
FBgn0031940	22206.2	-1.92594	0.476808	-4.03923	5.36e-05	0.000154472	CG7214	34053	CG7214
FBgn0014454	290.351	-2.59416	0.445334	-5.82521	5.7e-09	2.27e-08	Acp1	34052	CG7216
FBgn0031939	163.615	-0.524842	0.35485	-1.47906	0.139125	0.214774	CG13796	34051	CG13796
FBgn0031937	9.41591	1.66085	1.36856	1.21358	0.22491	0.321582	CG13795	34049	CG13795
FBgn0031936	22.8957	0.0281394	1.03372	0.0272214	0.978283	0.984422	CG13794	34048	CG13794
FBgn0031935	14.6041	0.176575	3.74035	0.0472081	0.962347	0.973789	CG13793	34047	CG13793
FBgn0053296	5.66547	5.11571	2.93802	1.74121	0.0816461	0.136599	CG33296	2768941	CG33296
FBgn0041182	234.564	1.40289	0.408045	3.43809	0.000585836	0.00148289	Tep2	34044	CG7052
FBgn0031929	8.21484	1.25038	1.70282	0.734298	0.462767	0.567697	CG18585	34041	CG18585
FBgn0027515	14386.3	-0.688322	0.131251	-5.2443	1.57e-07	5.69e-07	CG7115	34069	CG7115
FBgn0004177	33826.2	-0.880804	0.128258	-6.86743	6.54e-12	3.06e-11	mts	45959	CG7109
FBgn0031954	0	NA	NA	NA	NA	NA	CG14537	34072	CG14537
FBgn0011861	0	NA	NA	NA	NA	NA	tRNA:Gly-GCC-1-3	3772195	CR31903
FBgn0031968	55.0182	1.35444	0.750917	1.80371	0.0712762	0.121435	CG7231	34086	CG7231
FBgn0031975	1432.74	4.70086	0.184259	25.5122	1.44e-143	1.11e-141	Tg	34093	CG7356
FBgn0031977	257.185	1.2972	0.2996	4.32978	1.49e-05	4.54e-05	baf	34095	CG7380
FBgn0044323	6900.49	0.226572	0.13047	1.73658	0.0824607	0.137775	Cka	34096	CG7392
FBgn0031979	88.2317	-1.36013	0.412687	-3.2958	0.000981412	0.00241888	CCDC53	34097	CG7429
FBgn0031981	780.838	0.95345	0.191473	4.97956	6.37e-07	2.21e-06	Megf8	34099	CG7466
FBgn0010287	44.0326	-0.0156071	0.653256	-0.0238912	0.980939	0.986426	Trf	34102	CG7562
FBgn0013531	71.1806	2.00572	0.533675	3.75832	0.000171061	0.000465818	MED20	43952	CG18780
FBgn0011230	13075.1	-0.904007	0.146511	-6.17023	6.82e-10	2.88e-09	poe	46243	CG14472
FBgn0031980	25186.8	-1.38257	0.167562	-8.25108	1.57e-16	9.03e-16	RpL36A	34098	CG7424
FBgn0031976	197.871	-1.01058	0.379668	-2.66174	0.0077737	0.0164357	CG7367	34094	CG7367
FBgn0031974	1083.94	3.41605	0.192268	17.7671	1.27e-70	2.49e-69	CG12560	34092	CG12560
FBgn0031973	124.881	1.54322	0.527658	2.92466	0.0034483	0.00778613	Spn28Dc	34091	CG7219
FBgn0031972	110.413	-0.236418	0.427169	-0.553453	0.579953	0.675077	Wwox	34090	CG7221
FBgn0031970	193.353	1.19475	0.403298	2.96244	0.00305215	0.0069555	CG7227	34088	CG7227
FBgn0031969	195.046	-0.325718	0.333939	-0.975382	0.329371	0.43388	pes	34087	CG7228
FBgn0053121	2.52908	3.95515	3.74321	1.05662	0.290685	0.393376	Spn28Db	326261	CG33121
FBgn0051902	0.979	2.5885	3.93168	0.658369	0.510301	NA	Spn28Da	34082	CG31902
FBgn0031961	114.761	5.21008	0.640912	8.12916	4.32e-16	2.45e-15	CG7102	34079	CG7102
FBgn0031959	196.796	0.521622	0.528557	0.98688	0.323701	0.428503	spz3	34077	CG7104
FBgn0045038	1.89817	-3.12026	3.25022	-0.960016	0.337047	NA	Proc	250710	CG7105
FBgn0031957	32.7859	-0.0517762	0.799738	-0.0647414	0.94838	0.965128	TwdlE	34075	CG14534
FBgn0031955	5.24532	0.913448	2.07239	0.440769	0.65938	0.743819	CG14535	34073	CG14535
FBgn0020618	49023.6	-1.22743	0.112768	-10.8846	1.37e-27	1.13e-26	Rack1	34070	CG7111
FBgn0031986	1.85574	3.50737	3.6205	0.968754	0.332668	NA	CG8673	34105	CG8673
FBgn0031988	1707.3	0.703446	0.137986	5.09797	3.43e-07	1.21e-06	CG8668	34107	CG8668
FBgn0051606	13.3896	-0.104693	1.13704	-0.0920754	0.926638	0.951395	CG31606	318842	CG31606
FBgn0031996	115.459	2.15852	0.41867	5.15566	2.53e-07	9.01e-07	CG8460	34115	CG8460
FBgn0031997	58.7725	0.60649	0.562704	1.07781	0.281117	0.383416	PGAP5	34116	CG8455
FBgn0031999	188.633	-3.0411	0.395501	-7.68923	1.48e-14	7.92e-14	CG8419	34118	CG8419
FBgn0015299	233.689	-0.420006	0.271886	-1.54479	0.122398	0.193238	Ssb-c31a	34120	CG8396
FBgn0032002	461.933	-0.23159	0.244063	-0.948892	0.342676	0.447253	CG8353	34123	CG8353
FBgn0032003	0.163167	0.0227563	4.05197	0.00561612	0.995519	NA	CG8349	34124	CG8349
FBgn0032008	0	NA	NA	NA	NA	NA	CG14277	34129	CG14277
FBgn0011902	0	NA	NA	NA	NA	NA	tRNA:Lys-TTT-1-1	3772008	CR31899
FBgn0032013	630.329	1.27838	0.211574	6.04225	1.52e-09	6.27e-09	Scgalpha	34135	CG7851
FBgn0032014	74.3929	-1.20324	0.470362	-2.55811	0.0105242	0.0216753	CG7840	34136	CG7840
FBgn0032016	221.693	0.525769	0.371737	1.41436	0.157256	0.238175	Mettl14	34138	CG7818
FBgn0032018	1336.16	-0.2841	0.19404	-1.46413	0.143158	0.220016	CG7806	34140	CG7806
FBgn0032020	271.315	0.646976	0.301515	2.14575	0.031893	0.0594848	strat	34142	CG7787
FBgn0032022	14.2044	1.7808	1.43674	1.23947	0.21517	0.309979	CG14275	34144	CG14275
FBgn0032024	2.59905	3.99326	2.76086	1.44638	0.148071	0.226309	CG14273	34146	CG14273
FBgn0032025	147.288	3.40184	0.507423	6.70415	2.03e-11	9.23e-11	CG7778	34147	CG7778
FBgn0051901	6.99872	3.54599	2.5919	1.3681	0.17128	0.255603	Mur29B	319014	CG31901
FBgn0032026	2082.32	-0.678575	0.14531	-4.66985	3.01e-06	9.81e-06	CG7627	34148	CG7627
FBgn0032021	527.578	0.804028	0.228993	3.51115	0.000446169	0.00114694	CG7781	34143	CG7781
FBgn0032017	462.047	0.201688	0.225898	0.892828	0.371949	0.477351	CG7810	34139	CG7810
FBgn0032015	1362.1	2.6775	0.169785	15.7699	5.01e-56	7.51e-55	Ostgamma	34137	CG7830
FBgn0003502	794.807	1.21968	0.176463	6.91181	4.79e-12	2.25e-11	Btk29A	34132	CG8049
FBgn0032010	803.61	-0.716472	0.243376	-2.94389	0.00324113	0.00735586	CG8086	34131	CG8086
FBgn0028987	0	NA	NA	NA	NA	NA	Spn28F	49807	CG8137
FBgn0032006	2227.08	1.01477	0.185662	5.46572	4.61e-08	1.73e-07	Pvr	34127	CG8222
FBgn0032005	787.433	0.295772	0.201214	1.46993	0.14158	0.217863	Snx6	34126	CG8282
FBgn0032004	6.8	5.37966	2.46127	2.18573	0.0288355	0.0543781	CG8292	34125	CG8292
FBgn0032000	475.123	-0.504077	0.246817	-2.04232	0.0411202	0.0746683	CG8372	34121	CG8372
FBgn0003607	2681.73	0.372054	0.13635	2.72867	0.00635905	0.0136854	Su(var)205	34119	CG8409
FBgn0031998	632.906	0.0309537	0.253163	0.122268	0.902687	0.935932	SLC5A11	34117	CG8451
FBgn0031992	2419.53	-1.13518	0.153524	-7.39419	1.42e-13	7.31e-13	Acbp1	34111	CG8498
FBgn0031990	2156.32	1.38977	0.140724	9.87589	5.3e-23	3.84e-22	PAPLA1	34109	CG8552
FBgn0031987	1614.33	0.252346	0.145805	1.73071	0.0835037	0.139265	CG12375	34106	CG12375
FBgn0031985	1527.22	1.10148	0.155714	7.07377	1.51e-12	7.35e-12	mon2	326157	CG8683
FBgn0032029	1090.55	0.0465552	0.171371	0.271664	0.785881	0.847712	CG17292	34152	CG17292
FBgn0032030	553.541	0.265546	0.197612	1.34378	0.179021	0.265614	Wdr82	34153	CG17293
FBgn0032032	205.556	-0.350748	0.309996	-1.13146	0.257862	0.35846	CG17294	34155	CG17294
FBgn0032034	502.577	-2.31641	0.284915	-8.13018	4.29e-16	2.43e-15	Rcd4	34158	CG17295
FBgn0032036	406.854	0.419564	0.243836	1.72068	0.0853089	0.141699	CG13384	34160	CG13384
FBgn0041717	0	NA	NA	NA	NA	NA	snRNA:U6atac	3772523	CR32989
FBgn0032039	0.652667	2.00572	3.94402	0.508546	0.611071	NA	CG13385	34164	CG13385
FBgn0032040	0	NA	NA	NA	NA	NA	CG13386	34165	CG13386
FBgn0051898	1.23122	2.91583	3.92664	0.742577	0.457738	NA	CG31898	319012	CG31898
FBgn0020497	2752.24	0.982509	0.14522	6.76567	1.33e-11	6.14e-11	emb	34167	CG13387
FBgn0027932	5447.12	1.39162	0.197341	7.05184	1.77e-12	8.55e-12	Akap200	34170	CG13388
FBgn0051897	22.4553	-1.54209	1.18898	-1.29698	0.194637	0.284727	CG31897	319011	CG31897
FBgn0053194	0	NA	NA	NA	NA	NA	CheA29a	246659	CG33194
FBgn0051896	0	NA	NA	NA	NA	NA	tRNA:Asp-GTC-1-2	3772570	CR31896
FBgn0032047	72.7408	0.250152	0.486449	0.514241	0.607084	0.699082	CG13088	34180	CG13088
FBgn0032052	97.5496	0.264848	0.401024	0.660429	0.508979	0.611305	PIG-U	34185	CG13089
FBgn0032054	131.709	1.20731	0.364782	3.30967	0.000934068	0.00230888	Uba4	34187	CG13090
FBgn0032055	0	NA	NA	NA	NA	NA	Sgp	34188	CG13091
FBgn0016122	243.071	0.0986424	0.298846	0.330078	0.741341	0.81371	Acer	34189	CG10593
FBgn0028394	823.887	-0.464388	0.182361	-2.54653	0.01088	0.0223593	CG17834	34191	CG17834
FBgn0051603	0	NA	NA	NA	NA	NA	tRNA:Asp-GTC-1-5	3771974	CR31603
FBgn0011259	4692.96	-0.712133	0.153845	-4.62892	3.68e-06	1.19e-05	Sema1a	34192	CG18405
FBgn0051895	0	NA	NA	NA	NA	NA	tRNA:Phe-GAA-1-3	3771750	CR31895
FBgn0051602	0	NA	NA	NA	NA	NA	tRNA:Asp-GTC-1-6	3772028	CR31602
FBgn0051604	0	NA	NA	NA	NA	NA	tRNA:Asp-GTC-1-4	3772683	CR31604
FBgn0032053	5085.25	-2.91334	0.131973	-22.0752	5.47e-108	2.23e-106	mRpL51	34186	CG13098
FBgn0032051	703.472	-0.10704	0.196166	-0.545663	0.585298	0.679368	CG13097	34184	CG13097
FBgn0032050	743.704	-0.518888	0.176976	-2.93197	0.00336823	0.00762089	CG13096	34183	CG13096
FBgn0032048	4.15929	1.04619	2.47687	0.422385	0.672744	0.756658	Dh31	34181	CG13094
FBgn0032049	0	NA	NA	NA	NA	NA	Bace	34182	CG13095
FBgn0051892	0	NA	NA	NA	NA	NA	tRNA:Asp-GTC-1-3	3771797	CR31892
FBgn0026718	403.676	6.39024	0.436049	14.6549	1.25e-48	1.63e-47	Agpat2	34176	CG17608
FBgn0027490	78.6468	-0.0384906	0.515861	-0.0746143	0.940522	0.960131	D12	34172	CG13400
FBgn0001137	8116.8	0.331875	0.120953	2.74384	0.00607259	0.0131071	grk	34171	CG17610
FBgn0032042	828.64	0.00159362	0.182714	0.00872193	0.993041	0.9952	CG13398	34169	CG13398
FBgn0014417	15.6598	2.77113	1.15912	2.39072	0.0168152	0.0333172	CG13397	46386	CG13397
FBgn0001084	28.5443	0.0820164	0.794022	0.103292	0.917731	0.945417	fy	34166	CG13396
FBgn0040959	0	NA	NA	NA	NA	NA	Peritrophin-15a	50433	CG17814
FBgn0040958	0	NA	NA	NA	NA	NA	Peritrophin-15b	50432	CG31893
FBgn0040098	0	NA	NA	NA	NA	NA	lectin-29Ca	53547	CG17799
FBgn0015583	0	NA	NA	NA	NA	NA	Acp29AB	34162	CG17797
FBgn0032033	1872.19	-1.12192	0.154555	-7.25903	3.9e-13	1.96e-12	CG13392	34157	CG13392
FBgn0032031	1105.49	-1.93449	0.180614	-10.7106	9.07e-27	7.37e-26	CG13390	34154	CG13390
FBgn0001114	6628.88	0.466445	0.164487	2.83576	0.00457175	0.010072	Glt	34193	CG9280
FBgn0051889	0	NA	NA	NA	NA	NA	tRNA:Asp-GTC-1-7	3771858	CR31889
FBgn0051890	0	NA	NA	NA	NA	NA	tRNA:Asp-GTC-1-8	3772428	CR31890
FBgn0032061	4.28188	4.71363	2.35163	2.00441	0.045026	0.080927	CG9314	34198	CG9314
FBgn0032065	0	NA	NA	NA	NA	NA	CG12438	34202	CG12438
FBgn0029123	16.1504	0.804307	1.10913	0.725172	0.468347	0.573201	SoxN	44275	CG18024
FBgn0052986	0	NA	NA	NA	NA	NA	CG32986	34208	CG32986
FBgn0052987	0	NA	NA	NA	NA	NA	CG32987	318273	CG32987
FBgn0052988	0	NA	NA	NA	NA	NA	CG32988	318274	CG32988
FBgn0052983	0	NA	NA	NA	NA	NA	CG32983	50434	CG32983
FBgn0032072	0	NA	NA	NA	NA	NA	CG9483	34209	CG9483
FBgn0032069	1.14217	2.81025	3.92814	0.715416	0.474352	NA	LManVI	34206	CG9468
FBgn0032068	0.198788	0.26995	4.02946	0.0669941	0.946586	NA	LManV	34205	CG9466
FBgn0032067	0	NA	NA	NA	NA	NA	LManIV	34204	CG9465
FBgn0032066	0	NA	NA	NA	NA	NA	LManIII	34203	CG9463
FBgn0003209	836.974	0.415555	0.222342	1.869	0.0616234	0.106865	raw	44851	CG12437
FBgn0004914	2456.65	0.889069	0.139077	6.39262	1.63e-10	7.1e-10	Hnf4	44544	CG9310
FBgn0032059	683.179	3.93748	0.310638	12.6755	8.09e-37	8.38e-36	PrBP	34196	CG9296
FBgn0032058	0.72391	2.14894	3.94052	0.545345	0.585516	NA	CG9289	34195	CG9289
FBgn0051888	0	NA	NA	NA	NA	NA	tRNA:Asp-GTC-1-9	3771894	CR31888
FBgn0032057	0	NA	NA	NA	NA	NA	CG9287	34194	CG9287
FBgn0032074	7.39193	5.50055	2.32495	2.36588	0.0179875	0.0354054	Tsp29Fa	34211	CG9494
FBgn0032075	120.7	-1.48759	0.371704	-4.0021	6.28e-05	0.000179262	Tsp29Fb	34212	CG9496
FBgn0052985	0.0815833	-0.725621	4.08047	-0.177828	0.858858	NA	CG32985	326244	CG32985
FBgn0052984	67.2409	8.68675	1.32767	6.54286	6.04e-11	2.69e-10	CG32984	34218	CG32984
FBgn0032082	17.0685	1.34285	1.11319	1.20631	0.227697	0.324644	CG18088	34219	CG18088
FBgn0040963	5.3845	5.04497	2.9679	1.69984	0.0891602	0.147432	CG18662	50437	CG18662
FBgn0032085	0	NA	NA	NA	NA	NA	CG9555	34223	CG9555
FBgn0032086	0	NA	NA	NA	NA	NA	CG17906	34224	CG17906
FBgn0040964	114.105	-1.34695	0.480434	-2.80361	0.00505346	0.0110236	CG18661	50438	CG18661
FBgn0015316	9.11844	5.80349	1.80688	3.21189	0.00131866	0.00318414	Try29F	34226	CG9564
FBgn0032087	3.46165	1.13062	3.05464	0.370132	0.711284	0.788576	CG9568	34227	CG9568
FBgn0032088	0.198788	0.26995	4.02946	0.0669941	0.946586	NA	CG13102	34228	CG13102
FBgn0032094	0	NA	NA	NA	NA	NA	CG12439	34234	CG12439
FBgn0032095	2.23748	-5.46832	3.34201	-1.63624	0.10179	0.164979	Toll-4	34235	CG18241
FBgn0051609	0	NA	NA	NA	NA	NA	CG31609	318845	CG31609
FBgn0032096	0	NA	NA	NA	NA	NA	Or30a	34236	CG13106
FBgn0052982	1240.2	-0.777216	0.158385	-4.90713	9.24e-07	3.16e-06	CG32982	34237	CG32982
FBgn0032100	3.32098	-1.30752	2.14574	-0.609359	0.542286	0.642727	CG13108	34240	CG13108
FBgn0032101	5678.55	-1.0828	0.135943	-7.96512	1.65e-15	9.18e-15	CG9586	34241	CG9586
FBgn0051708	1.35393	0.586847	3.90411	0.150315	0.880516	NA	DIP-zeta	34231	CG31708
FBgn0032090	0	NA	NA	NA	NA	NA	CG9582	34230	CG9582
FBgn0032089	0	NA	NA	NA	NA	NA	Rcd-1r	34229	CG9573
FBgn0013746	1113.41	0.074146	0.159253	0.465585	0.641512	0.728267	alien	34225	CG9556
FBgn0011705	203.226	-1.00056	0.35158	-2.8459	0.00442856	0.00978972	rost	34222	CG9552
FBgn0032084	108.701	0.280967	0.422659	0.664761	0.506203	0.608713	CG13101	34221	CG13101
FBgn0032083	1.28191	-2.75804	3.76123	-0.733281	0.463387	NA	CG9541	34220	CG9541
FBgn0032080	0	NA	NA	NA	NA	NA	CG9525	34217	CG9525
FBgn0032079	186.706	1.32387	0.350404	3.77813	0.00015801	0.00043262	CG31886	326170	CG31886
FBgn0032078	156.643	2.30776	0.392592	5.87828	4.15e-09	1.67e-08	C1GalTA	34215	CG9520
FBgn0041092	3149.77	-0.516442	0.137283	-3.76189	0.000168636	0.000459779	tai	34242	CG13109
FBgn0032109	0.163167	0.0227563	4.05197	0.00561612	0.995519	NA	CG17005	34249	CG17005
FBgn0010314	10.8069	-3.92313	1.67965	-2.33568	0.0195078	0.0380823	Cks30A	34250	CG3738
FBgn0026439	3180.99	-0.821399	0.158691	-5.17609	2.27e-07	8.11e-07	Eaat1	34251	CG3747
FBgn0032110	0.652667	2.00572	3.94402	0.508546	0.611071	NA	CG3748	34252	CG3748
FBgn0032111	0	NA	NA	NA	NA	NA	CG13110	34253	CG13110
FBgn0012036	22308.6	-1.5679	0.122091	-12.842	9.54e-38	1.01e-36	Aldh	34256	CG3752
FBgn0032116	123.541	1.51753	0.380951	3.98353	6.79e-05	0.000193265	Mco1	34258	CG3759
FBgn0011232	2038.79	1.47413	0.141551	10.4141	2.14e-25	1.67e-24	scat	47942	CG3766
FBgn0032119	5.36091	5.03582	2.18606	2.30361	0.0212448	0.0411651	CG3769	34262	CG3769
FBgn0032115	3.63449	4.47539	2.89084	1.54813	0.121591	0.192129	CG4438	34257	CG4438
FBgn0032105	3.94863	-1.71099	1.97059	-0.868259	0.385252	0.490894	borr	34245	CG4454
FBgn0032104	0	NA	NA	NA	NA	NA	aust	34244	CG17009
FBgn0051885	0	NA	NA	NA	NA	NA	tRNA:Thr-AGT-1-1	3772669	CR31885
FBgn0002973	244.462	0.536322	0.328198	1.63414	0.102229	0.165577	numb	34263	CG3779
FBgn0032123	1901.21	-1.70169	0.191454	-8.88824	6.21e-19	3.91e-18	Oatp30B	34268	CG3811
FBgn0032122	3.51246	-4.09457	2.61704	-1.56458	0.117682	0.186751	CG31883	326169	CG31883
FBgn0032124	17.9793	0.291262	1.03305	0.281944	0.777987	0.842647	CG17855	34269	CG17855
FBgn0032125	17221.5	-0.617729	0.454544	-1.35901	0.174144	0.259248	Cpr30B	34270	CG3818
FBgn0032126	0.652667	2.00572	3.94402	0.508546	0.611071	NA	CG13113	34271	CG13113
FBgn0032127	0.4895	1.59279	3.95629	0.402598	0.687244	NA	CG13114	34272	CG13114
FBgn0032131	0	NA	NA	NA	NA	NA	CG3841	34278	CG3841
FBgn0019809	2.31615	-2.58269	3.41014	-0.757355	0.448837	0.554791	gcm2	34280	CG3858
FBgn0040070	4885.99	-2.44142	0.151913	-16.0712	4.06e-58	6.35e-57	Trx-2	34281	CG31884
FBgn0032135	5451.68	0.995054	0.112318	8.85926	8.05e-19	5.06e-18	GlcAT-S	34282	CG3881
FBgn0032136	325.513	0.32829	0.327439	1.0026	0.316054	0.42014	Apoltp	34283	CG15828
FBgn0053299	0	NA	NA	NA	NA	NA	CG33299	2768912	CG33299
FBgn0011207	887.982	-1.93256	0.180796	-10.6892	1.14e-26	9.28e-26	pelo	34286	CG3959
FBgn0032138	10259.5	-1.27463	0.123914	-10.2864	8.11e-25	6.22e-24	CG4364	34287	CG4364
FBgn0051710	967.369	-1.70459	0.170562	-9.99399	1.62e-23	1.2e-22	CG31710	318907	CG31710
FBgn0000273	40030.3	2.17052	0.140599	15.4377	9.13e-54	1.3e-52	Pka-C1	34284	CG4379
FBgn0051882	0	NA	NA	NA	NA	NA	CG31882	319000	CG31882
FBgn0032132	52.8492	1.44178	0.726591	1.98431	0.0472211	0.0844341	CG4382	34279	CG4382
FBgn0014179	0.580645	-3.52183	4.0402	-0.871695	0.383375	NA	gcm	34277	CG12245
FBgn0051709	4.81342	4.88328	3.06103	1.59531	0.110644	0.177287	CG31709	261620	CG31709
FBgn0028479	11115.4	-0.471386	0.12623	-3.73433	0.000188216	0.000510146	Mtpalpha	34276	CG4389
FBgn0032129	182010	-1.50945	0.128747	-11.7242	9.58e-32	8.99e-31	jp	34274	CG4405
FBgn0004868	7533.13	0.0426704	0.125608	0.33971	0.734075	0.807979	Gdi	34264	CG4422
FBgn0032139	47.9236	-1.29136	0.928294	-1.39111	0.164192	0.246857	CG13116	34288	CG13116
FBgn0032140	128.785	3.25	0.763307	4.25779	NA	NA	CG13117	34289	CG13117
FBgn0032143	156.878	-0.660025	0.496834	-1.32846	0.184025	0.272018	CG4017	34296	CG4017
FBgn0032144	2.18667	3.74188	3.91798	0.955052	0.339551	0.444066	CG17633	34297	CG17633
FBgn0032147	272.805	0.466443	0.3054	1.52731	0.126683	0.198924	IP3K1	34300	CG4026
FBgn0032149	79.9479	0.870529	0.535735	1.62493	0.104178	0.168218	CG4036	34302	CG4036
FBgn0032169	466.437	-0.678864	0.21412	-3.17048	0.00152185	0.00363745	CG4709	34324	CG4709
FBgn0032170	1424.25	-0.623836	0.154909	-4.02712	5.65e-05	0.00016218	CG4658	34325	CG4658
FBgn0032172	726.639	-0.35135	0.196063	-1.79203	0.0731285	0.124132	CG5850	34327	CG5850
FBgn0032171	170.704	0.391135	0.363656	1.07556	0.282122	0.384551	CG5846	34326	CG5846
FBgn0032168	1088.04	-1.32549	0.18121	-7.31463	2.58e-13	1.31e-12	CG13126	34323	CG13126
FBgn0063449	101.531	-2.31236	0.524269	-4.41062	1.03e-05	3.18e-05	Uhg2	3772246	CR32873
FBgn0025881	9.80227	-0.917065	1.48206	-0.618779	0.536062	0.636372	snoRNA:Me18S-A1576	3772422	CR31877
FBgn0063389	7.29598	-7.16401	2.63595	-2.71781	0.0065715	0.0140987	snoRNA:Me18S-G1620	3772137	CR32874
FBgn0063392	13.1	-8.009	1.74481	-4.59019	4.43e-06	1.42e-05	snoRNA:U14:30Ea	3771871	CR32875
FBgn0063391	2.76535	0.544592	2.53455	0.214867	0.829871	0.881837	snoRNA:U14:30Eb	3772579	CR32876
FBgn0032150	117.21	-0.107413	0.52781	-0.203507	0.838739	0.889211	CG13123	34303	CG13123
FBgn0011291	266.038	0.285118	0.303431	0.939647	0.347398	0.451447	Taf11	34293	CG4079
FBgn0015035	2.02455	1.06404	3.18977	0.33358	0.738696	0.811961	Cyp4e3	34291	CG4105
FBgn0028704	250.869	-1.48392	0.44731	-3.31743	0.000908502	0.0022497	Nckx30C	45248	CG18660
FBgn0000180	18.1295	0.97796	1.14417	0.854736	0.392697	0.498886	bib	34330	CG4722
FBgn0043456	5687.96	0.753742	0.120537	6.25322	4.02e-10	1.72e-09	Ndf	192507	CG4747
FBgn0011584	3064.42	0.0497236	0.151308	0.328626	0.742439	0.814511	Trp1	34333	CG4758
FBgn0032176	0	NA	NA	NA	NA	NA	CG13127	34335	CG13127
FBgn0027600	870.343	-0.86447	0.191036	-4.52517	6.03e-06	1.91e-05	obst-B	34336	CG4778
FBgn0053302	214.425	0.938717	0.570381	1.64577	0.0998107	0.162279	Cpr31A	2768918	CG33302
FBgn0032178	954.603	-0.380966	0.169673	-2.24529	0.0247495	0.0473424	Spn31A	34339	CG4804
FBgn0032187	2.0752	3.67012	3.53469	1.03831	0.299124	0.402715	CG4839	34348	CG4839
FBgn0032188	0	NA	NA	NA	NA	NA	CG13137	34349	CG13137
FBgn0005593	36019.5	-1.36546	0.107594	-12.6908	6.65e-37	6.91e-36	RpL7	34352	CG4897
FBgn0032194	629.137	-0.21838	0.190662	-1.14537	0.252054	0.35158	CG4901	34357	CG4901
FBgn0032195	2891.94	-2.20907	0.126339	-17.4852	1.86e-68	3.46e-67	CG4908	34360	CG4908
FBgn0032198	20799	-1.74626	0.124764	-13.9965	1.64e-44	1.96e-43	eEF1delta	34363	CG4912
FBgn0032197	1080.93	0.240299	0.194791	1.23363	0.217343	0.312255	ova	34362	CG5694
FBgn0032196	331.74	1.49746	0.311842	4.80198	1.57e-06	5.26e-06	CG5708	34361	CG5708
FBgn0024320	1715.88	-1.20917	0.166017	-7.28342	3.25e-13	1.64e-12	Npc1a	34358	CG5722
FBgn0032193	104.357	0.337511	0.454298	0.74293	0.457524	0.56295	CG5727	34356	CG5727
FBgn0032192	93.5823	-0.277706	0.485206	-0.572347	0.567087	0.664293	CG5731	34355	CG5731
FBgn0032191	247.079	0.420646	0.317699	1.32404	0.185491	0.273855	Snx17	34354	CG5734
FBgn0032189	355.71	-1.87201	0.28868	-6.48471	8.89e-11	3.92e-10	Ripalpha	34351	CG18145
FBgn0028675	1227.61	1.24035	0.204625	6.06159	1.35e-09	5.58e-09	Sur	34350	CG5772
FBgn0051874	44.1676	0.40235	0.630216	0.638431	0.523193	0.624378	Fum4	318995	CG31874
FBgn0032184	0	NA	NA	NA	NA	NA	CG13135	34345	CG13135
FBgn0032181	0	NA	NA	NA	NA	NA	CG13133	34342	CG13133
FBgn0032175	132.975	9.67	1.24243	7.78314	7.07e-15	3.83e-14	CG13131	34334	CG13131
FBgn0051755	517.971	3.1538	0.289101	10.909	1.04e-27	8.71e-27	SoYb	34331	CG31755
FBgn0051875	26.4385	2.61754	0.920408	2.84389	0.00445659	0.00984775	CG31875	318996	CG31875
FBgn0040965	0	NA	NA	NA	NA	NA	lncRNA:CR13130	19836190	CR13130
FBgn0004419	3171.98	0.717967	0.144699	4.96178	6.98e-07	2.42e-06	me31B	34364	CG4916
FBgn0051717	174.923	0.810797	0.342656	2.36621	0.0179711	0.0353794	CG31717	318911	CG31717
FBgn0010407	0.815833	2.32634	3.93663	0.590949	0.554555	NA	Ror	34367	CG4926
FBgn0032204	507.516	-0.286159	0.221393	-1.29253	0.196172	0.286414	CG4953	34373	CG4953
FBgn0032205	3847	-2.45346	0.134748	-18.2078	4.48e-74	9.45e-73	CG4957	34374	CG4957
FBgn0032214	1503.69	-0.761416	0.166032	-4.58596	4.52e-06	1.45e-05	CG4968	34384	CG4968
FBgn0032217	1724.87	1.07914	0.146036	7.3895	1.47e-13	7.57e-13	CG4972	34388	CG4972
FBgn0032219	3.20703	4.29758	3.00974	1.42789	0.153323	0.23289	CG4995	34390	CG4995
FBgn0032222	8882.58	-2.55489	0.115055	-22.2058	3.02e-109	1.28e-107	CG5037	34394	CG5037
FBgn0032223	1893.58	0.62534	0.152534	4.09968	4.14e-05	0.000120617	GATAd	34395	CG5034
FBgn0019932	568.212	0.656041	0.220935	2.96938	0.00298398	0.00680998	SamDC	34396	CG5029
FBgn0051715	621.548	0.901261	0.222415	4.05216	5.07e-05	0.000146596	CG31715	318909	CG31715
FBgn0032224	1044.49	1.03026	0.183449	5.61606	1.95e-08	7.54e-08	Sps2	34397	CG5025
FBgn0032225	5.69144	-1.73293	1.73224	-1.0004	0.317118	0.421301	CG5022	34398	CG5022
FBgn0032229	4045.83	-2.05757	0.12889	-15.9638	2.28e-57	3.54e-56	ClpP	34402	CG5045
FBgn0003087	0.795153	2.28008	3.9376	0.579053	0.562554	NA	pim	34404	CG5052
FBgn0032230	390.972	-1.42066	0.301234	-4.71615	2.4e-06	7.9e-06	lft	34405	CG13139
FBgn0032231	331.06	-0.219018	0.252697	-0.866724	0.386093	0.491852	CG5056	34406	CG5056
FBgn0032233	86.9163	-3.52427	1.41137	-2.49706	0.0125229	0.0254507	dpr19	34408	CG13140
FBgn0032234	69.1284	-0.122551	0.512485	-0.23913	0.811005	0.867204	gny	34409	CG5091
FBgn0032235	10.0491	0.535956	1.50709	0.355622	0.722124	0.797761	CG5096	34410	CG5096
FBgn0032236	6312.94	-2.92961	0.140644	-20.83	2.31e-96	7.4e-95	mRpS7	34412	CG5108
FBgn0051716	12466.9	0.0344352	0.11607	0.296676	0.766714	0.834494	Cnot4	34416	CG31716
FBgn0051718	0	NA	NA	NA	NA	NA	Ir31a	318912	CG31718
FBgn0003942	94099.6	-1.1728	0.112865	-10.3912	2.72e-25	2.11e-24	RpS27A	34420	CG5271
FBgn0025366	10230.3	-0.52038	0.138671	-3.75264	0.000174985	0.000475918	Ip259	34419	CG5277
FBgn0032243	995.363	0.893993	0.195585	4.57086	4.86e-06	1.55e-05	Klp31E	34422	CG5300
FBgn0032244	16.5548	1.05161	1.26214	0.833197	0.404734	0.511301	RfC3	34423	CG5313
FBgn0032246	661.997	1.22633	0.213503	5.74388	9.25e-09	3.64e-08	Wdfy2	34425	CG5168
FBgn0032247	2730.78	-3.04536	0.171503	-17.7569	1.52e-70	2.98e-69	CG5188	34428	CG5188
FBgn0004915	988.135	-0.0478634	0.176055	-0.271867	0.785725	0.847712	TfIIB	34430	CG5193
FBgn0032250	616.129	0.0126282	0.213043	0.0592755	0.952733	0.967778	holn1	34432	CG5198
FBgn0027052	1747.94	1.71618	0.151239	11.3475	7.63e-30	6.78e-29	STUB1	34433	CG5203
FBgn0032251	181.542	0.495314	0.383101	1.29291	0.196043	0.286267	Nse4	34434	CG13142
FBgn0032252	140.215	2.37782	0.419453	5.66886	1.44e-08	5.58e-08	loh	34435	CG6232
FBgn0027611	623.531	1.5343	0.260159	5.89755	3.69e-09	1.49e-08	LManII	34437	CG6206
FBgn0032256	232.093	0.159054	0.290449	0.547613	0.583957	0.67831	RluA-2	34440	CG6187
FBgn0026431	372.072	0.38358	0.236058	1.62494	0.104175	0.168218	Grip75	34441	CG6176
FBgn0032260	27016.7	-3.58226	0.10617	-33.7407	1.46e-249	3.6e-247	CG13144	34444	CG13144
FBgn0032258	655.508	0.393901	0.201332	1.95647	0.0504098	0.0895959	Cog4	34442	CG7456
FBgn0051719	3399.72	4.12304	0.170697	24.1542	6.75e-129	3.97e-127	RluA-1	34438	CG31719
FBgn0032253	73.5988	1.64666	0.612135	2.69003	0.00714456	0.0152219	LManI	34436	CG5322
FBgn0032249	64.3512	3.35609	0.70438	4.7646	1.89e-06	6.28e-06	TBC1D16	34431	CG5337
FBgn0032248	715.428	-0.443684	0.179182	-2.47617	0.0132801	0.0268612	Bug22	34429	CG5343
FBgn0005683	208.947	-5.68321	1.37777	-4.12493	3.71e-05	0.000108746	pie	44315	CG5354
FBgn0032242	6148.73	0.389601	0.12293	3.16929	0.00152812	0.00365085	CG5355	34421	CG5355
FBgn0004106	11.5572	-0.705279	1.32716	-0.531418	0.595129	0.688972	Cdk1	34411	CG5363
FBgn0053303	1147.28	2.54776	0.179345	14.2059	8.42e-46	1.04e-44	CG33303	2768916	CG33303
FBgn0027568	2471.22	0.133518	0.130221	1.02532	0.305214	0.409071	Cand1	34403	CG5366
FBgn0032228	0.795153	2.28008	3.9376	0.579053	0.562554	NA	CG5367	34401	CG5367
FBgn0032221	13.2371	0.277054	1.07521	0.257674	0.796658	0.856	Schip1	34393	CG5375
FBgn0011703	191.299	-1.94731	0.404067	-4.81927	1.44e-06	4.84e-06	RnrL	34392	CG5371
FBgn0032218	17975.2	-0.387008	0.109859	-3.52276	0.000427081	0.00110171	CG5381	34389	CG5381
FBgn0032216	3147.83	0.672858	0.140362	4.79373	1.64e-06	5.47e-06	Usp14	34387	CG5384
FBgn0027491	36.3227	2.22313	0.854832	2.60066	0.00930442	0.0194051	Cdk5alpha	34385	CG5387
FBgn0032213	792.056	1.4063	0.21571	6.5194	7.06e-11	3.13e-10	CG5390	34383	CG5390
FBgn0005322	3540.51	-1.91134	0.132264	-14.451	2.47e-47	3.13e-46	nmd	44021	CG5395
FBgn0032211	1.5171	0.849	3.89912	0.217741	0.827631	NA	CG13138	34381	CG13138
FBgn0032210	10169.3	-2.73428	0.111766	-24.4644	3.54e-132	2.2e-130	CYLD	34380	CG5603
FBgn0032209	29.4254	0.7015	1.42839	0.491113	0.623346	0.713575	Hand	34379	CG18144
FBgn0032208	35103.3	-0.478047	0.114709	-4.16748	3.08e-05	9.11e-05	Ufd4	34378	CG5604
FBgn0003751	1.48762	-1.82066	3.87155	-0.470266	0.638165	NA	trk	34376	CG5619
FBgn0011305	2070.3	1.26573	0.137046	9.23585	2.56e-20	1.71e-19	Rsf1	34370	CG5655
FBgn0032200	4510	-1.62464	0.165202	-9.83427	8.01e-23	5.76e-22	CG5676	34368	CG5676
FBgn0000229	1106.73	0.117365	0.196214	0.598148	0.549741	0.648782	bsk	44801	CG5680
FBgn0024248	2593.61	0.0710804	0.1514	0.469489	0.63872	0.725992	chico	64880	CG5686
FBgn0032261	3131.44	-2.55527	0.129347	-19.7552	7.23e-87	1.9e-85	CG6094	34446	CG6094
FBgn0010398	128.527	0.0308187	0.413623	0.0745092	0.940605	0.960131	Lrr47	34449	CG6098
FBgn0032264	193.982	1.39147	0.376739	3.69345	0.000221235	0.000593679	Lip4	34450	CG6113
FBgn0032265	0.769872	2.24052	3.93845	0.568885	0.569434	NA	CG18301	34451	CG18301
FBgn0032266	0.779433	-1.56447	3.98868	-0.392229	0.694889	NA	CG18302	34452	CG18302
FBgn0032268	5.62925	5.10907	2.93274	1.74208	0.0814945	0.136366	CG6138	34454	CG6138
FBgn0051872	0	NA	NA	NA	NA	NA	CG31872	34458	CG31872
FBgn0043825	0	NA	NA	NA	NA	NA	CG18284	34460	CG18284
FBgn0051871	5404.71	-1.07717	0.20877	-5.15964	2.47e-07	8.83e-07	CG31871	34463	CG31871
FBgn0040496	161.228	-0.688544	0.36559	-1.88338	0.0596493	0.103833	CG17104	34465	CG17104
FBgn0032280	0	NA	NA	NA	NA	NA	CG17105	34466	CG17105
FBgn0032281	0	NA	NA	NA	NA	NA	CG17107	34467	CG17107
FBgn0032287	72.6298	1.10119	0.713838	1.54263	0.122921	0.193843	CG6415	34474	CG6415
FBgn0032289	11.7485	1.4674	1.29976	1.12898	0.258907	0.359461	CG6431	34476	CG6431
FBgn0032290	497.593	0.549873	0.235934	2.33063	0.0197731	0.0385361	CG6443	34477	CG6443
FBgn0032291	11.383	0.630802	1.32781	0.475069	0.634738	0.722519	CG17118	34478	CG17118
FBgn0032293	358.556	-0.137176	0.236548	-0.579907	0.561977	0.659714	Dpy-30L1	34480	CG6444
FBgn0032295	725.294	0.404773	0.204296	1.98131	0.0475567	0.0850166	CG12299	34483	CG12299
FBgn0027550	15.0963	0.692697	1.13246	0.611675	0.540753	0.641047	CG6495	34486	CG6495
FBgn0015320	2706.84	-0.784168	0.127562	-6.14733	7.88e-10	3.31e-09	Ubc2	34487	CG6720
FBgn0032297	796.12	1.82002	0.255418	7.12567	1.04e-12	5.09e-12	CG17124	34485	CG17124
FBgn0032296	624.841	0.365481	0.191588	1.90764	0.0564382	0.0988964	CG6729	34484	CG6729
FBgn0032294	0	NA	NA	NA	NA	NA	Vha16-5	34482	CG6737
FBgn0027868	546.044	0.434211	0.193365	2.24555	0.0247329	0.0473188	Nup107	34481	CG6743
FBgn0032292	1125.74	0.261001	0.218608	1.19392	0.232509	0.330187	EMC3	34479	CG6750
FBgn0024740	13.3198	6.35041	1.6344	3.88548	0.000102128	0.000285413	Lip2	43980	CG17116
FBgn0023496	8030.43	-2.73152	0.131975	-20.6972	3.67e-95	1.15e-93	Lip1	43973	CG7279
FBgn0032286	0.407917	1.33141	3.96605	0.3357	0.737097	NA	CG7300	34472	CG7300
FBgn0032285	0	NA	NA	NA	NA	NA	CG17108	34471	CG17108
FBgn0032284	0	NA	NA	NA	NA	NA	CG7294	34470	CG7294
FBgn0032283	0.538095	-3.4269	4.04911	-0.846334	0.397367	NA	CG7296	34469	CG7296
FBgn0032282	0	NA	NA	NA	NA	NA	CG7299	34468	CG7299
FBgn0032271	0.326333	1.01188	3.98061	0.254202	0.799339	NA	CG7329	34457	CG7329
FBgn0032269	9.70842	5.89506	2.57383	2.29038	NA	NA	w-cup	34455	CG7363
FBgn0032262	565.44	4.42867	0.325336	13.6126	3.37e-42	3.85e-41	CG7384	34447	CG7384
FBgn0032299	4515.91	-0.928323	0.174862	-5.30889	1.1e-07	4.04e-07	CG17127	34489	CG17127
FBgn0051870	0.4895	1.59279	3.95629	0.402598	0.687244	NA	CG31870	318993	CG31870
FBgn0032303	0	NA	NA	NA	NA	NA	CG6508	34493	CG6508
FBgn0032304	0	NA	NA	NA	NA	NA	CG17134	34494	CG17134
FBgn0027363	2761.04	0.176604	0.157474	1.12148	0.262084	0.362416	Stam	34505	CG6521
FBgn0032311	0	NA	NA	NA	NA	NA	CG12517	34506	CG12517
FBgn0032318	0	NA	NA	NA	NA	NA	CG14072	34513	CG14072
FBgn0032321	1289.28	-0.936682	0.158064	-5.92597	3.1e-09	1.26e-08	YL-1	34516	CG4621
FBgn0032322	74.146	0.12167	0.496192	0.245208	0.806295	0.863565	CG16743	34517	CG16743
FBgn0041781	1283.27	-0.155203	0.163687	-0.948171	0.343042	0.447679	SCAR	34519	CG4636
FBgn0026148	37.1748	0.721751	0.773478	0.933124	0.350756	0.455067	CG12253	47730	CG12253
FBgn0026147	628.397	-0.0962775	0.202562	-0.4753	0.634573	0.722465	TTLL4A	47729	CG16833
FBgn0040096	5.70659	3.22685	2.71787	1.18727	0.235121	0.33321	lectin-33A	53516	CG16834
FBgn0023415	5.85604	-1.072	2.61246	-0.41034	0.681556	0.764161	Acp32CD	34531	CG4605
FBgn0032331	0	NA	NA	NA	NA	NA	CG14913	34532	CG14913
FBgn0040967	0	NA	NA	NA	NA	NA	CG18666	50441	CG18666
FBgn0032330	721.164	0.216407	0.175314	1.2344	0.217054	0.311922	Samuel	34530	CG31868
FBgn0032329	78.0577	-0.232805	0.480587	-0.484418	0.62809	0.716632	Art8	34528	CG16840
FBgn0015756	57327.6	-0.875409	0.143619	-6.09536	1.09e-09	4.55e-09	RpL9	34526	CG6141
FBgn0000146	3.5902	0.79487	2.61218	0.304294	0.760904	0.829995	aub	34524	CG6137
FBgn0004872	0.397577	1.27651	3.96833	0.321674	0.7477	NA	piwi	34521	CG6122
FBgn0010612	40224	-2.62092	0.126268	-20.7569	1.06e-95	3.35e-94	ATPsynG	46069	CG6105
FBgn0000018	166.776	0.10356	0.351086	0.294971	0.768016	0.83513	abo	44793	CG6093
FBgn0053129	1828.84	-0.879561	0.144603	-6.0826	1.18e-09	4.92e-09	CG33129	34514	CG33129
FBgn0032315	0	NA	NA	NA	NA	NA	CG14069	34510	CG14069
FBgn0032314	0	NA	NA	NA	NA	NA	CG7309	34509	CG7309
FBgn0032313	0.163167	0.0227563	4.05197	0.00561612	0.995519	NA	CG14070	34508	CG14070
FBgn0032312	0	NA	NA	NA	NA	NA	CG14071	34507	CG14071
FBgn0024227	48.6328	-2.40184	0.739132	-3.24954	0.00115591	0.00281945	aurB	34504	CG6620
FBgn0027453	446.944	0.98274	0.265826	3.69692	0.000218228	0.000586179	Dnz1	34503	CG6627
FBgn0069354	126.801	0.0541583	0.447843	0.120931	0.903745	0.9363	Porin2	34499	CG17137
FBgn0032305	6632.08	0.231397	0.159358	1.45206	0.146485	0.224226	CG6700	34496	CG6700
FBgn0051869	510.957	-2.52959	0.20357	-12.4261	1.88e-35	1.89e-34	CG31869	34490	CG31869
FBgn0032298	419.805	-0.947344	0.214679	-4.41283	1.02e-05	3.16e-05	CG6724	34488	CG6724
FBgn0032335	0	NA	NA	NA	NA	NA	CG14915	34536	CG14915
FBgn0032338	0.163167	0.0227563	4.05197	0.00561612	0.995519	NA	CG16854	34539	CG16854
FBgn0032339	165.016	-0.321011	0.326415	-0.983444	0.325389	0.430274	Wdr59	34540	CG4705
FBgn0041246	1.24392	-4.61184	3.97004	-1.16166	0.245374	NA	Gr32a	34545	CG14916
FBgn0032348	602.196	0.64521	0.228577	2.82273	0.00476169	0.0104427	CG4751	34551	CG4751
FBgn0040211	14.8641	0.579638	1.0174	0.569725	0.568865	0.665952	hgo	34552	CG4779
FBgn0032354	29.6865	0.00541624	0.777291	0.00696809	0.99444	0.996141	CG4788	34559	CG4788
FBgn0032358	1044.59	-1.67887	0.169418	-9.90962	3.78e-23	2.75e-22	Ppt2	34564	CG4851
FBgn0020270	2182.56	-3.25074	0.155048	-20.966	1.34e-97	4.4e-96	mre11	34565	CG16928
FBgn0040232	16.7587	1.24494	1.15168	1.08098	0.279707	0.38215	cmet	53561	CG6392
FBgn0014076	121.11	9.53473	1.24341	7.66823	1.74e-14	9.32e-14	Vm32E	34558	CG16874
FBgn0032350	1216.59	2.39324	0.238522	10.0336	1.08e-23	8.06e-23	CG6287	34554	CG6287
FBgn0010197	3.0025	4.20015	3.05912	1.37299	0.169754	0.253771	Gyc32E	34553	CG33114
FBgn0051867	0	NA	NA	NA	NA	NA	CG31867	261614	CG31867
FBgn0028700	149.691	2.33367	0.365121	6.3915	1.64e-10	7.15e-10	RfC38	34550	CG6258
FBgn0032346	104.469	0.205597	0.411511	0.499615	0.617346	0.708392	Csl4	34548	CG6249
FBgn0032345	0.989605	-0.990177	3.92453	-0.252304	0.800806	NA	CG14921	34547	CG14921
FBgn0027582	903.7	0.389012	0.193971	2.00552	0.0449076	0.0807767	CG6230	34546	CG6230
FBgn0032343	8.41738	0.256399	1.84644	0.138861	0.88956	0.926349	CG6201	34544	CG6201
FBgn0032341	1202.4	1.18407	0.159441	7.42635	1.12e-13	5.76e-13	Reps	34542	CG6192
FBgn0032337	2.37283	-1.94041	3.37844	-0.574352	0.565729	0.663195	AstCC	34538	CG14920
FBgn0032336	0.361955	1.14941	3.97395	0.289237	0.7724	NA	AstC	34537	CG14919
FBgn0000287	8895.4	-0.890235	0.124723	-7.13768	9.49e-13	4.67e-12	salr	34568	CG4881
FBgn0003313	29.4659	-1.89308	1.09016	-1.73651	0.0824731	0.137775	sala	34570	CG4922
FBgn0032362	3753	-3.44979	0.195233	-17.6701	7.12e-70	1.37e-68	spz4	34572	CG14928
FBgn0051706	46.7693	2.44121	0.703419	3.47049	0.00051951	0.00132378	CG31706	261621	CG31706
FBgn0028490	965.1	0.390532	0.159948	2.44162	0.0146217	0.0293442	CG31705	34577	CG31705
FBgn0032366	0	NA	NA	NA	NA	NA	CG14930	34576	CG14930
FBgn0032363	1906.69	-0.156302	0.175468	-0.890773	0.373051	0.478432	Dlg5	34573	CG6509
FBgn0032360	2.46871	-0.197347	3.37656	-0.0584461	0.953393	0.968154	CG14926	34567	CG14926
FBgn0015400	29.869	0.51193	0.727749	0.703443	0.48178	0.585567	kek2	34582	CG4977
FBgn0032371	0.979	2.5885	3.93168	0.658369	0.510301	NA	CG4983	34585	CG4983
FBgn0032372	0	NA	NA	NA	NA	NA	CG4988	34586	CG4988
FBgn0032373	0.596365	1.86383	3.94785	0.472112	0.636847	NA	Vha100-5	34587	CG12602
FBgn0032374	0	NA	NA	NA	NA	NA	CG14931	34588	CG14931
FBgn0032375	0.163167	0.0227563	4.05197	0.00561612	0.995519	NA	CG14932	34589	CG14932
FBgn0032378	8388.79	0.178636	0.126177	1.41576	0.156847	0.237687	CycY	34593	CG14939
FBgn0020309	10081.3	-0.172294	0.128246	-1.34347	0.17912	0.265723	crol	34592	CG14938
FBgn0032377	16.9295	-0.735067	0.904972	-0.812254	0.416646	0.523659	CG14937	34591	CG14937
FBgn0032376	0	NA	NA	NA	NA	NA	Tsp33B	34590	CG14936
FBgn0032370	0	NA	NA	NA	NA	NA	CG12307	34584	CG12307
FBgn0032368	0	NA	NA	NA	NA	NA	spag4	34581	CG6589
FBgn0028412	1.4685	3.17197	3.92341	0.808472	0.418819	NA	Mst33A	34578	CG6541
FBgn0051704	0	NA	NA	NA	NA	NA	CG31704	318906	CG31704
FBgn0040968	109.606	1.76346	0.437845	4.0276	5.63e-05	0.000161892	CG14933	50442	CG14933
FBgn0032381	101.663	9.28294	1.28385	7.23057	4.81e-13	2.4e-12	Mal-B1	34597	CG14934
FBgn0032382	5823.41	-0.66402	0.114346	-5.80711	6.36e-09	2.53e-08	Mal-B2	34598	CG14935
FBgn0026392	0	NA	NA	NA	NA	NA	Or33a	34601	CG16960
FBgn0026391	0	NA	NA	NA	NA	NA	Or33b	34602	CG16961
FBgn0026390	0	NA	NA	NA	NA	NA	Or33c	34603	CG5006
FBgn0005664	750.07	-1.49786	1.09806	-1.36409	0.172538	0.257203	Crys	34604	CG16963
FBgn0032385	0.979	2.5885	3.93168	0.658369	0.510301	NA	CG16964	34605	CG16964
FBgn0032387	7.27503	-0.160549	1.67768	-0.095697	0.923761	0.949331	CG16965	34607	CG16965
FBgn0032390	31.0717	-0.490277	0.807435	-0.607203	0.543716	0.643859	dgt2	34610	CG16969
FBgn0051866	52.727	0.230803	0.55198	0.418137	0.675847	0.759298	Ada1-2	318992	CG31866
FBgn0051864	258.732	-2.90508	0.296233	-9.80673	1.05e-22	7.54e-22	Qtzl	318990	CG31864
FBgn0051865	32.2085	-0.811849	0.684072	-1.18679	0.235311	0.333395	Ada1-1	318991	CG31865
FBgn0032393	11568.7	-2.76293	0.119142	-23.1903	5.71e-119	2.9e-117	Nfs1	34613	CG12264
FBgn0014019	2.7626	-2.0914	2.50078	-0.8363	0.402986	0.509442	Rh5	34615	CG5279
FBgn0010497	1486.83	-0.710731	0.184712	-3.84778	0.000119191	0.00033051	dmGlut	47253	CG5304
FBgn0042126	8.57434	-0.88165	1.75529	-0.502281	0.61547	0.706606	CG18788	59164	CG18788
FBgn0032402	34.1812	0.331906	0.709966	0.467495	0.640146	0.727014	PLCXD	34623	CG14945
FBgn0032404	987.221	-0.299782	0.157973	-1.89768	0.0577376	0.100902	RpL7-like	34625	CG5317
FBgn0032406	5.60048	0.166034	2.31041	0.0718632	0.942711	0.96142	CG14947	34628	CG14947
FBgn0027505	731.008	0.151137	0.208291	0.725606	0.46808	0.573008	Rab3-GAP	34626	CG7061
FBgn0032401	95.2117	0.309663	0.482145	0.64226	0.520704	0.622306	Plzf	34622	CG6792
FBgn0032400	36914.1	-0.139779	0.131649	-1.06176	0.288345	0.391106	CG6770	34621	CG6770
FBgn0032399	34.8929	0.938424	0.778968	1.2047	0.228318	0.325195	CG6785	34620	CG6785
FBgn0032398	1496.93	1.78158	0.146205	12.1855	3.72e-34	3.65e-33	CG6766	34619	CG6766
FBgn0032397	1278.68	1.13173	0.173562	6.52062	7e-11	3.1e-10	Tom70	34618	CG6756
FBgn0032395	215.251	-0.706934	0.274535	-2.57503	0.0100233	0.020744	Wdr81	34616	CG6734
FBgn0032394	781.389	-1.62259	0.19232	-8.43693	3.26e-17	1.92e-16	Hacd1	34614	CG6746
FBgn0042125	145.534	0.10894	0.36872	0.295454	0.767647	0.834882	CG18787	59163	CG18787
FBgn0042127	99.2098	0.124451	0.523641	0.237665	0.812141	0.868334	CG18789	317813	CG18789
FBgn0000588	335.823	-3.20066	0.342809	-9.33658	9.95e-21	6.69e-20	esc	34595	CG14941
FBgn0032407	13180.4	-2.18639	0.130919	-16.7004	1.3e-62	2.21e-61	Pex19	34630	CG5325
FBgn0028707	41.2108	1.29889	0.644471	2.01543	0.0438592	0.0790838	Mt2	34632	CG10692
FBgn0032409	1192.26	0.239303	0.151975	1.57462	0.115344	0.183489	Ced-12	34633	CG5336
FBgn0027081	7188.06	-0.710172	0.115585	-6.14418	8.04e-10	3.37e-09	ThrRS	45784	CG5353
FBgn0032414	45.319	0.305331	0.779762	0.391569	0.695377	0.77596	CG17211	34639	CG17211
FBgn0032416	0.571083	1.81399	3.94929	0.459319	0.646005	NA	Gr33a	34641	CG17213
FBgn0051760	5.31642	2.34217	1.98025	1.18277	0.236902	0.334959	CG31760	34642	CG31760
FBgn0051861	1.55008	3.24981	3.92254	0.828497	0.407389	NA	CG31861	318988	CG31861
FBgn0051860	0.988562	-0.50302	3.92461	-0.128171	0.898014	NA	ZnT33D	326167	CG31860
FBgn0032419	0	NA	NA	NA	NA	NA	CG17217	34644	CG17217
FBgn0032421	392.054	-1.2377	0.305721	-4.04845	5.16e-05	0.00014886	crok	34646	CG17218
FBgn0000114	97777.9	-4.02949	0.138098	-29.1784	3.64e-187	4.69e-185	bru1	34648	CG31762
FBgn0051759	230.181	-0.0626196	0.285599	-0.219257	0.82645	0.879469	CG31759	326158	CG31759
FBgn0051862	10.8643	-3.42372	2.02483	-1.69087	0.0908624	0.149814	CG31862	318989	CG31862
FBgn0032424	0.163167	0.0227563	4.05197	0.00561612	0.995519	NA	CG17010	34650	CG17010
FBgn0032422	673.916	1.68052	0.248508	6.76241	1.36e-11	6.26e-11	atilla	34647	CG6579
FBgn0032420	292.501	-0.709011	0.324039	-2.18804	0.0286665	0.0541146	CG6583	34645	CG6583
FBgn0032415	26.1804	7.32573	1.4651	5.00015	5.73e-07	2e-06	rho-6	34640	CG17212
FBgn0015797	1713.93	0.475638	0.144947	3.28147	0.00103268	0.00253734	Rab6	34636	CG6601
FBgn0029137	2.31735	1.34681	3.09892	0.434608	0.663847	0.74802	Patsas	34634	CG6618
FBgn0032408	841.521	-0.154275	0.19436	-0.793762	0.427334	0.533949	CG6712	34631	CG6712
FBgn0041195	13.1929	1.49564	1.12537	1.32903	0.183839	0.271789	Pkd2	34651	CG6504
FBgn0032428	11.0556	-0.0852513	1.37511	-0.0619958	0.950566	0.966642	CG6405	34654	CG6405
FBgn0032430	730.006	-0.695372	0.190229	-3.65545	0.000256733	0.000682646	CG6388	34656	CG6388
FBgn0020443	13175.1	-0.801646	0.142727	-5.61664	1.95e-08	7.52e-08	eRF3	34658	CG6382
FBgn0032435	0	NA	NA	NA	NA	NA	Oatp33Eb	34662	CG6417
FBgn0032437	0	NA	NA	NA	NA	NA	CR17024	14462752	CR17024
FBgn0032439	0	NA	NA	NA	NA	NA	Ref2	34667	CG17031
FBgn0051858	0	NA	NA	NA	NA	NA	t-cup	318986	CG31858
FBgn0032436	0	NA	NA	NA	NA	NA	CG5418	34663	CG5418
FBgn0032434	0	NA	NA	NA	NA	NA	CG5421	34661	CG5421
FBgn0032433	5.73321	3.13761	1.99492	1.5728	0.115765	0.184053	Oatp33Ea	34660	CG5427
FBgn0032431	5.75304	0.939678	2.26408	0.415037	0.678115	0.761382	CG5435	34657	CG5435
FBgn0032429	2185.73	-0.878153	0.153427	-5.72359	1.04e-08	4.08e-08	CG5446	34655	CG5446
FBgn0004394	1.14217	2.81025	3.92814	0.715416	0.474352	NA	pdm2	34673	CG12287
FBgn0032445	231.959	0.20721	0.35084	0.590612	0.554781	0.653615	CG6153	34675	CG6153
FBgn0032447	2.07981	3.67022	3.48784	1.05229	0.292667	0.39533	PICK1	34677	CG6167
FBgn0032451	236.692	0.562191	0.380229	1.47856	0.139258	0.214948	spict	34681	CG12292
FBgn0032453	19188.1	-0.884913	0.147037	-6.01829	1.76e-09	7.25e-09	CG6180	34683	CG6180
FBgn0015399	171.605	1.88946	0.400202	4.72127	2.34e-06	7.71e-06	kek1	34688	CG12283
FBgn0032457	0	NA	NA	NA	NA	NA	CG15483	34687	CG15483
FBgn0032454	965.147	0.242167	0.167475	1.44598	0.148182	0.226448	CG5787	34684	CG5787
FBgn0032452	16.0695	0.818697	1.0713	0.764212	0.444741	0.550651	CG15484	34682	CG15484
FBgn0032450	82.4717	-0.177594	0.434033	-0.409173	0.682413	0.764966	CG5776	34680	CG5776
FBgn0032449	173.151	0.325788	0.354631	0.918669	0.358269	0.462747	CG17036	34679	CG17036
FBgn0032448	0.815833	2.32634	3.93663	0.590949	0.554555	NA	CG5781	34678	CG5781
FBgn0032446	9.49737	2.15013	1.44787	1.48503	0.137535	0.213099	IFT43	34676	CG5780
FBgn0032444	2604.06	0.762384	0.126657	6.01928	1.75e-09	7.21e-09	CCT4	34674	CG5525
FBgn0032442	9.27026	5.82742	1.79551	3.24554	0.00117226	0.00285592	Nepl7	34671	CG15485
FBgn0040509	0	NA	NA	NA	NA	NA	ACXB	53427	CG17174
FBgn0040510	0.0815833	-0.725621	4.08047	-0.177828	0.858858	NA	ACXA	53432	CG17176
FBgn0040506	0	NA	NA	NA	NA	NA	ACXE	53426	CG17178
FBgn0032462	3.16474	-1.66545	2.43502	-0.683958	0.494002	0.596946	CG16800	34693	CG16800
FBgn0032464	7.18514	0.391526	2.07067	0.189082	0.850029	0.898426	Vha68-3	34695	CG5075
FBgn0021796	1837.31	-0.654909	0.141898	-4.61535	3.92e-06	1.26e-05	Tor	47396	CG5092
FBgn0032470	5.8087	0.543667	1.81184	0.300063	0.764129	0.832446	Ttc30	34702	CG5142
FBgn0028965	853.378	-0.183831	0.186781	-0.984207	0.325014	0.429932	A16	34700	CG9933
FBgn0032467	4369.95	-0.579283	0.123579	-4.68755	2.76e-06	9.04e-06	CG9934	34699	CG9934
FBgn0032465	1262.82	1.9935	0.179172	11.1262	9.35e-29	8e-28	Yip1d1	34696	CG12404
FBgn0032471	2.52908	3.95515	3.74321	1.05662	0.290685	0.393376	CG5122	34703	CG5122
FBgn0028410	0	NA	NA	NA	NA	NA	Pk34A	34705	CG5182
FBgn0032473	0	NA	NA	NA	NA	NA	kmg	34706	CG5204
FBgn0024291	2315.92	1.22462	0.135324	9.04957	1.44e-19	9.26e-19	Sirt1	34708	CG5216
FBgn0032476	320.721	0.559911	0.267648	2.09197	0.036441	0.0670519	CG5439	34710	CG5439
FBgn0032477	215.983	0.810709	0.28701	2.82467	0.0047329	0.0103898	CG5287	34711	CG5287
FBgn0032478	12.8752	1.60704	1.11507	1.44119	0.149531	0.228008	Rsph1	34712	CG5458
FBgn0032480	1144.99	0.735605	0.161877	4.54422	5.51e-06	1.75e-05	Edem2	34714	CG5682
FBgn0032482	8685.73	4.90257	0.153964	31.8423	1.68e-222	3e-220	Pect	34716	CG5547
FBgn0004192	1.59031	3.28193	3.92219	0.83676	0.402727	NA	snRNA:U2:34ABb	3771927	CR31854
FBgn0032486	1879.96	-1.6928	0.149378	-11.3323	9.07e-30	8.04e-29	mRF1	34720	CG5705
FBgn0032488	1188.28	0.208382	0.151715	1.37352	0.169592	0.253658	CG16812	34722	CG16812
FBgn0032490	0	NA	NA	NA	NA	NA	CG16813	34724	CG16813
FBgn0032491	0	NA	NA	NA	NA	NA	CG16815	34725	CG16815
FBgn0032492	0.4895	1.59279	3.95629	0.402598	0.687244	NA	Prosalpha6T	34726	CG5648
FBgn0027586	5.83197	-0.141497	2.0343	-0.0695554	0.944548	0.962356	CG5867	34728	CG5867
FBgn0032494	1.2565	2.94233	3.92627	0.749394	0.45362	NA	CG5945	34729	CG5945
FBgn0003935	0	NA	NA	NA	NA	NA	snRNA:U5:34A	3772634	CR31853
FBgn0032495	2070.81	0.36843	0.227496	1.6195	0.10534	0.16987	CG16820	34730	CG16820
FBgn0051851	0	NA	NA	NA	NA	NA	Naa20B	318982	CG31851
FBgn0032499	452.059	0.00643818	0.2323	0.027715	0.977889	0.984116	Uvrag	34735	CG6116
FBgn0051729	3191.56	1.04259	0.164184	6.35013	2.15e-10	9.31e-10	CG31729	34736	CG31729
FBgn0032503	0	NA	NA	NA	NA	NA	CG16825	34739	CG16825
FBgn0032505	1.30533	3.00242	3.92548	0.764853	0.444359	NA	CG16826	34741	CG16826
FBgn0032509	2918.94	-1.23666	0.16427	-7.52824	5.14e-14	2.69e-13	CG6523	34745	CG6523
FBgn0051852	875.165	-0.759357	0.163381	-4.64777	3.36e-06	1.09e-05	Tap42	326166	CG31852
FBgn0051855	797.587	-0.59602	0.173803	-3.42929	0.000605158	0.001529	CG31855	318983	CG31855
FBgn0032513	7785.76	-1.40356	0.110595	-12.691	6.63e-37	6.9e-36	CG6565	34749	CG6565
FBgn0025724	2528.29	1.65455	0.124684	13.27	3.46e-40	3.8e-39	beta'COP	45757	CG6699
FBgn0032514	308.791	2.56713	0.286955	8.94613	3.68e-19	2.34e-18	CG9302	34750	CG9302
FBgn0032512	985.62	0.0779368	0.190779	0.408518	0.682893	0.76535	Bdp1	34748	CG9305
FBgn0032511	26916.5	-2.63594	0.116445	-22.6368	1.88e-113	8.6e-112	ND-B22	34747	CG9306
FBgn0022069	1689.91	-0.362312	0.144787	-2.50238	0.0123363	0.0251175	Nnp-1	44391	CG12396
FBgn0032507	0	NA	NA	NA	NA	NA	CG9377	34743	CG9377
FBgn0032506	1.53974	3.23893	3.90124	0.830231	0.406408	NA	CG9395	34742	CG9395
FBgn0028406	52.2192	1.49917	0.680862	2.20187	0.0276747	0.0524124	Drep4	34734	CG9414
FBgn0051848	0	NA	NA	NA	NA	NA	CG31848	318980	CG31848
FBgn0051730	1.72886	-0.72513	3.79983	-0.190832	0.848657	NA	CG31730	318920	CG31730
FBgn0032493	0	NA	NA	NA	NA	NA	Mabi	34727	CG15479
FBgn0032489	0	NA	NA	NA	NA	NA	CG15480	34723	CG15480
FBgn0032487	91.6432	-0.139532	0.596176	-0.234046	0.814949	0.870244	Ski6	34721	CG15481
FBgn0032485	488.23	0.872631	0.203869	4.28035	1.87e-05	5.62e-05	CG9426	34719	CG9426
FBgn0032484	37.0533	2.2029	0.900434	2.44649	0.0144257	0.028977	kek4	34718	CG9431
FBgn0004191	5.27035	5.01217	2.14145	2.34055	0.0192555	0.0376342	snRNA:U2:34ABa	3772392	CR31850
FBgn0032483	40.2285	7.94495	1.3607	5.83889	5.25e-09	2.1e-08	CG15482	34717	CG15482
FBgn0032481	808.786	0.675462	0.208427	3.24076	0.00119211	0.00289943	CG16972	34715	CG16972
FBgn0032479	20905.8	1.83152	0.105746	17.32	3.32e-67	6.09e-66	CG16974	34713	CG16974
FBgn0051849	165.764	1.45012	0.324715	4.46584	7.98e-06	2.49e-05	CG31849	318981	CG31849
FBgn0032475	1020.3	0.357066	0.175395	2.03578	0.0417725	0.0756418	Sfmbt	34709	CG16975
FBgn0032474	1677.78	0.427864	0.14768	2.89724	0.0037646	0.00844175	DnaJ-H	34707	CG9828
FBgn0040972	1.59199	3.28466	3.34279	0.982611	0.325799	NA	CG16978	50446	CG16978
FBgn0032472	3.96958	4.60405	2.41005	1.91035	0.0560881	0.0983765	CG9928	34704	CG9928
FBgn0032517	177.024	0.108061	0.347455	0.311006	0.755796	0.82578	CG7099	34753	CG7099
FBgn0032521	298.202	2.31394	0.321975	7.18672	6.64e-13	3.29e-12	CG7110	34757	CG7110
FBgn0032522	0	NA	NA	NA	NA	NA	CG16848	34759	CG16848
FBgn0026760	3014.72	-12.4279	0.610158	-20.3683	3.2e-92	9.48e-91	Tehao	34761	CG7121
FBgn0028942	0	NA	NA	NA	NA	NA	CG16852	34769	CG16852
FBgn0028941	0	NA	NA	NA	NA	NA	CG16853	34771	CG16853
FBgn0028546	8381.78	-0.0527	0.131624	-0.400384	0.688874	0.770647	ics	34774	CG9031
FBgn0028513	2.03958	3.64505	3.91876	0.930152	0.352292	0.456306	CG9254	34773	CG9254
FBgn0023407	4470.73	1.43255	0.137894	10.3888	2.79e-25	2.16e-24	B4	34767	CG9239
FBgn0032530	0.815833	2.32634	3.93663	0.590949	0.554555	NA	CG9263	34770	CG9263
FBgn0028943	0.815833	2.32634	3.93663	0.590949	0.554555	NA	CG15638	34768	CG15638
FBgn0032525	0.652667	2.00572	3.94402	0.508546	0.611071	NA	Hsp60D	34763	CG16954
FBgn0032524	548.793	-0.288065	0.243299	-1.18399	0.236416	0.334489	Hacd2	34762	CG9267
FBgn0032523	2.28003	-5.49406	3.34017	-1.64484	0.100002	0.162446	CG16956	34760	CG16956
FBgn0003983	31.6298	1.39782	2.82529	0.494753	NA	NA	Vm34Ca	34758	CG9271
FBgn0032520	7.33523	5.48987	2.32725	2.35896	0.0183264	0.0359893	CG10859	34756	CG10859
FBgn0032519	0.815833	2.32634	3.93663	0.590949	0.554555	NA	CG16957	34755	CG16957
FBgn0032518	30555.8	-1.27019	0.117488	-10.8112	3.04e-27	2.5e-26	RpL24	34754	CG9282
FBgn0032516	554.429	0.604736	0.193905	3.11872	0.00181638	0.00428677	Ing5	34752	CG9293
FBgn0028527	886.974	-1.55597	0.190176	-8.18172	2.8e-16	1.6e-15	CG18507	34775	CG18507
FBgn0028848	2.14029	-0.243619	3.5357	-0.0689026	0.945067	0.962554	Gpo3	34776	CG7311
FBgn0051813	1.73853	3.41367	3.71563	0.918733	0.358235	NA	nur	318957	CG31813
FBgn0028541	2058.89	0.326516	0.140089	2.33078	0.0197649	0.038527	TM9SF4	34778	CG7364
FBgn0051845	0	NA	NA	NA	NA	NA	asRNA:CR31845	12798199	CR31845
FBgn0024846	2074.87	-0.614577	0.150604	-4.08075	4.49e-05	0.000130359	p38b	34780	CG7393
FBgn0028539	1688.58	0.224068	0.149881	1.49498	0.13492	0.209686	Eato	34783	CG31731
FBgn0028931	64.859	0.783078	0.530415	1.47635	0.13985	0.215722	CG16863	34784	CG16863
FBgn0028538	1412.1	-0.0867315	0.159475	-0.543855	0.586541	0.680597	Sec71	34785	CG7578
FBgn0027844	49.8026	0.227335	0.642676	0.353732	0.72354	0.798767	CAH1	34786	CG7820
FBgn0028919	405.1	0.120802	0.248936	0.485274	0.627482	0.716382	CG16865	34788	CG16865
FBgn0001965	838.255	-0.255708	0.1821	-1.40422	0.160254	0.242022	Sos	34790	CG7793
FBgn0015271	31.9119	3.07095	0.983066	3.12385	0.00178503	0.0042155	Orc5	34794	CG7833
FBgn0026373	847.477	-0.470156	0.169919	-2.76694	0.00565859	0.0122494	RpII33	34796	CG7885
FBgn0028509	3224.79	0.628489	0.130403	4.81958	1.44e-06	4.84e-06	CenG1A	34803	CG31811
FBgn0028534	0	NA	NA	NA	NA	NA	CG7916	34800	CG7916
FBgn0028533	0	NA	NA	NA	NA	NA	CG7953	34801	CG7953
FBgn0028532	0	NA	NA	NA	NA	NA	CG7968	34802	CG7968
FBgn0012037	67936.5	9.21824	0.158308	58.2297	0	0	Ance	34805	CG8827
FBgn0032535	373.091	3.79344	0.270303	14.034	9.65e-45	1.17e-43	Ance-2	34806	CG16869
FBgn0025115	0	NA	NA	NA	NA	NA	Acyp	34807	CG16870
FBgn0028544	29897.5	-1.60353	0.150389	-10.6625	1.52e-26	1.23e-25	Vajk3	34812	CG16884
FBgn0028938	6126.3	0.0797775	0.130348	0.612037	0.540513	0.6409	Vajk1	34809	CG16886
FBgn0019890	6656.04	-1.00084	0.125602	-7.96833	1.61e-15	8.95e-15	Smg5	34804	CG8954
FBgn0028920	0	NA	NA	NA	NA	NA	CG8997	34799	CG8997
FBgn0053306	0	NA	NA	NA	NA	NA	CG33306	2768915	CG33306
FBgn0053307	16.7552	-0.877718	0.929984	-0.9438	0.345272	0.449264	CG33307	2768914	CG33307
FBgn0001961	1088.29	-0.191887	0.156818	-1.22363	0.221092	0.316942	Arpc1	34793	CG8978
FBgn0004406	323.67	-0.792513	0.251336	-3.1532	0.00161492	0.00384246	tam	34792	CG8987
FBgn0032533	4.72137	4.85292	2.25934	2.14794	0.0317187	0.0592097	CG16888	34789	CG16888
FBgn0028658	44.8975	-0.906072	0.611356	-1.48207	0.138321	0.213952	Adat1	34787	CG16889
FBgn0028932	409.138	-0.0151256	0.22322	-0.0677607	0.945976	0.963302	CG16890	34781	CG16890
FBgn0028847	1.4685	3.17197	3.92341	0.808472	0.418819	NA	CG9014	34777	CG9014
FBgn0051814	7.93037	0.790969	2.09916	0.376802	0.706321	0.784691	DIP-kappa	318958	CG31814
FBgn0027929	9.06017	-0.444574	1.31733	-0.337481	0.735754	0.809337	NimB1	34813	CG33119
FBgn0028936	83.7067	0.15296	0.519156	0.294633	0.768274	0.835183	NimB5	34815	CG16873
FBgn0028940	22.2435	2.98056	1.06277	2.80451	0.00503927	0.0109969	Cyp28a5	34817	CG8864
FBgn0028939	47.6925	0.484768	0.798585	0.607033	0.543829	0.643859	NimC2	34818	CG18146
FBgn0027348	1530.6	-1.37037	0.163656	-8.37349	5.59e-17	3.27e-16	bgm	44117	CG4501
FBgn0028875	29.25	1.14084	1.01298	1.12622	0.260071	0.360218	nAChRalpha5	34826	CG32975
FBgn0051769	37.2921	0.551208	0.838583	0.657309	0.510982	0.612979	CG31769	318934	CG31769
FBgn0028526	297.727	0.15664	0.319024	0.490999	0.623427	0.713583	CG15293	34828	CG15293
FBgn0028872	0	NA	NA	NA	NA	NA	CG18095	34823	CG18095
FBgn0051840	0	NA	NA	NA	NA	NA	lncRNA:CR31840	19835558	CR31840
FBgn0001967	41.8298	0.409873	0.624176	0.656662	0.511398	0.613329	NimC3	48772	CG16880
FBgn0028909	0	NA	NA	NA	NA	NA	tRNA:Gln-CTG-4-1	3771814	CR31838
FBgn0003255	201.174	0.639967	0.334127	1.91534	0.0554487	0.0973786	rk	34819	CG8930
FBgn0028430	1.64149	-1.64856	3.43698	-0.479652	0.631475	NA	He	117464	CG31770
FBgn0028542	81.5558	-0.653799	0.459643	-1.4224	0.154909	0.234943	NimB4	34814	CG33115
FBgn0028543	95.4181	-0.338287	0.453475	-0.745988	0.455675	0.561236	NimB2	260645	CG31839
FBgn0052971	4.85341	-1.10859	2.09102	-0.530166	0.595997	0.689656	CG32971	318271	CG32971
FBgn0028916	477.71	1.32155	0.274482	4.81469	1.47e-06	4.95e-06	CG33090	34835	CG33090
FBgn0028531	1.4685	3.17197	3.92341	0.808472	0.418819	NA	CG15286	34834	CG15286
FBgn0015791	1148.64	0.450198	0.157731	2.85421	0.00431444	0.00956038	Rab14	34840	CG4212
FBgn0001970	90.1013	-0.0845481	0.439939	-0.192181	0.8476	0.896287	Pgant35A	48775	CG7480
FBgn0028844	1.63167	3.32367	3.92175	0.847495	0.396719	NA	CG15283	50454	CG15283
FBgn0028871	0	NA	NA	NA	NA	NA	Cpr35B	34846	CG3474
FBgn0004858	1009.28	0.564338	0.178239	3.16618	0.00154454	0.0036869	elB	34844	CG4220
FBgn0020258	3.3702	4.36919	2.96357	1.4743	0.140401	0.216411	ppk	34843	CG3478
FBgn0028530	1484.95	-2.04374	0.17484	-11.6892	1.45e-31	1.35e-30	mTTF	34837	CG18124
FBgn0005771	2559.59	0.127061	0.151253	0.840059	0.400876	0.507064	noc	34847	CG4491
FBgn0028882	0	NA	NA	NA	NA	NA	tRNA:Pro-AGG-1-1	3772076	CR31985
FBgn0028912	0	NA	NA	NA	NA	NA	tRNA:Pro-AGG-1-2	3771762	CR31983
FBgn0028910	0	NA	NA	NA	NA	NA	tRNA:Pro-AGG-1-4	3772320	CR31984
FBgn0028855	3.44132	-6.08733	2.90239	-2.09735	0.0359622	0.0662591	CG15282	34853	CG15282
FBgn0028911	13.8276	-0.983599	1.62489	-0.605333	0.544958	0.644568	tRNA:Pro-AGG-1-3	3771997	CR31979
FBgn0028913	0.4895	1.59279	3.95629	0.402598	0.687244	NA	CG3473	34849	CG3473
FBgn0011866	0	NA	NA	NA	NA	NA	tRNA:Gly-GCC-2-1	3772331	CR31980
FBgn0011865	0	NA	NA	NA	NA	NA	tRNA:Gly-GCC-1-7	3772021	CR31981
FBgn0011864	0	NA	NA	NA	NA	NA	tRNA:Gly-GCC-1-6	3771867	CR31982
FBgn0011863	0	NA	NA	NA	NA	NA	tRNA:Gly-GCC-1-5	3772636	CR31978
FBgn0051835	0	NA	NA	NA	NA	NA	CG31835	318972	CG31835
FBgn0028870	1.4685	3.17197	3.92341	0.808472	0.418819	NA	CG4691	34856	CG4691
FBgn0028838	0.163167	0.0227563	4.05197	0.00561612	0.995519	NA	CSN1a	34857	CG4697
FBgn0028868	1.87642	3.52494	3.9198	0.899265	0.368511	NA	CG4701	34858	CG4701
FBgn0028887	0	NA	NA	NA	NA	NA	CG3491	34870	CG3491
FBgn0013301	3.67125	4.49263	3.31607	1.35481	0.175479	0.26099	ProtB	34867	CG4478
FBgn0013300	2.4475	3.90786	3.78567	1.03228	0.301942	0.405571	ProtA	34866	CG4479
FBgn0032554	0	NA	NA	NA	NA	NA	CG15278	34865	CG15278
FBgn0032553	0.163167	0.0227563	4.05197	0.00561612	0.995519	NA	CG4480	34864	CG4480
FBgn0028886	21.945	-0.296793	0.897903	-0.33054	0.740992	0.813408	CG15279	34863	CG15279
FBgn0028866	0	NA	NA	NA	NA	NA	CG18420	2768924	CG18420
FBgn0032549	4.85167	2.96414	2.49154	1.18968	0.234172	0.332036	CG4650	34859	CG4650
FBgn0028537	138.146	-1.27517	0.425216	-2.99888	0.00270974	0.00623555	CG31775	318935	CG31775
FBgn0040228	472.21	-0.924152	0.231395	-3.99383	6.5e-05	0.000185347	DCTN5-p25	34873	CG10846
FBgn0028926	604.082	-0.389931	0.21229	-1.83679	0.066241	0.114015	NC2beta	34875	CG4185
FBgn0260446	6.57552	-0.696222	1.89452	-0.367492	0.713252	0.790169	GABA-B-R1	34878	CG15274
FBgn0053310	0	NA	NA	NA	NA	NA	CG33310	2768910	CG33310
FBgn0041713	1045.88	-0.40737	0.275352	-1.47945	0.139019	0.21464	yellow-c	34879	CG4182
FBgn0004837	63.7311	1.86655	0.62394	2.99156	0.00277557	0.00637644	Su(H)	34881	CG3497
FBgn0028879	12.9199	-0.53936	1.39577	-0.386425	0.699182	0.779185	CG15270	34886	CG15270
FBgn0028878	92.4304	9.14568	1.30127	7.02829	2.09e-12	1.01e-11	CG15269	34887	CG15269
FBgn0001978	2403.12	-0.258056	0.136711	-1.8876	0.059079	0.102986	stc	34888	CG3647
FBgn0028862	106.301	-1.03155	0.663252	-1.55529	0.119877	0.189826	dao	34891	CG15267
FBgn0028516	0.198788	0.26995	4.02946	0.0669941	0.946586	NA	ZnT35C	34890	CG3994
FBgn0028888	4.27868	2.66321	2.23704	1.19051	0.233847	0.331661	CG4168	34889	CG4168
FBgn0028889	0	NA	NA	NA	NA	NA	tRNA:Leu-TAA-3-1	3771999	CR31831
FBgn0024183	48860.6	-0.981132	0.112909	-8.68958	3.64e-18	2.22e-17	vig	34885	CG4170
FBgn0010422	3424.56	-0.626354	0.128983	-4.85609	1.2e-06	4.06e-06	TfIIS	34883	CG3710
FBgn0000317	1977.16	-2.37283	0.149193	-15.9044	5.9e-57	9.04e-56	ck	34882	CG7595
FBgn0001977	1778.99	-1.97329	0.170225	-11.5922	4.51e-31	4.16e-30	CIAPIN1	49424	CG4180
FBgn0051832	0	NA	NA	NA	NA	NA	CG31832	318970	CG31832
FBgn0028853	0	NA	NA	NA	NA	NA	CG15263	34898	CG15263
FBgn0011239	0.4895	1.59279	3.95629	0.402598	0.687244	NA	ms(2)35Ci	49529	CG31733
FBgn0028852	0	NA	NA	NA	NA	NA	CG15262	34901	CG15262
[truncated: 15,612 more rows]

## Sheet: Sarcomeric
FBgn	CGNumber	Genename	Genesymbol	baseMean	log2FoldChange	lfcSE	stat	pvalue	padj
FBgn0000045	CG7478	Actin_79B	Act79B	379722	7.22095	0.14952	48.2942	0	0
FBgn0000047	CG5178	Actin_88F	Act88F	2.44811e+06	-5.81713	0.141964	-40.9761	0	0
FBgn0014863	CG1019	Muscle_LIM_protein_at_84B	Mlp84B	16541.6	7.5872	0.159937	47.4386	0	0
FBgn0041096	CG32096	rolling_pebbles	rols	9469.98	6.70695	0.144309	46.4761	0	0
FBgn0053208	CG33208	Molecule_interacting_with_CasL	Mical	372982	-4.54134	0.125987	-36.046	1.59e-284	4.89e-282
FBgn0001128	CG9042	Glycerol_3_phosphate_dehydrogenase	Gpdh	15905.5	-5.75093	0.174431	-32.9697	2.21e-238	4.7e-236
FBgn0005633	CG7445	flightin	fln	1.0405e+06	-3.83554	0.129952	-29.5151	1.84e-191	2.58e-189
FBgn0033926	CG12505	Activity-regulated_cytoskeleton_associated_protein_1	Arc1	29024.3	-4.35716	0.150419	-28.9668	1.73e-184	2.14e-182
FBgn0029161	CG9131	slowmo	slmo	31470.7	-2.80371	0.103595	-27.0641	2.6e-161	2.6e-159
FBgn0033027	CG12408	Troponin_C_isoform_4	TpnC4	156888	-3.42791	0.135322	-25.3316	1.43e-141	1.06e-139
FBgn0053519	CG33519	Unc-89	Unc-89	444426	-2.77687	0.122572	-22.655	1.25e-113	5.75e-112
FBgn0003721	CG4898	Tropomyosin_1	Tm1	611806	-2.55354	0.113451	-22.5079	3.48e-112	1.56e-110
FBgn0265045	CG44162	Stretchin-Mlck	Strn-Mlck	628900	-3.46258	0.160339	-21.5953	1.99e-103	7.4e-102
FBgn0000667	CG4376	alpha_actinin	Actn	181432	-2.64922	0.123243	-21.4959	1.7e-102	6.07e-101
FBgn0265991	CG30084	Z_band_alternatively_spliced_PDZ-motif_protein_52	Zasp52	246165	-3.0325	0.144446	-20.9941	7.43e-98	2.45e-96
FBgn0264695	CG17927	Myosin_heavy_chain	Mhc	4.27544e+06	-2.35812	0.114875	-20.5277	1.22e-93	3.72e-92
FBgn0002772	CG5596	Myosin_alkali_light_chain_1	Mlc1	737574	-2.40171	0.117456	-20.4478	6.29e-93	1.89e-91
FBgn0000064	CG6058	Aldolase	Ald	387356	-2.30638	0.113923	-20.2451	3.92e-91	1.13e-89
FBgn0004028	CG7178	wings_up_A	wupA	558742	-2.72468	0.137977	-19.7474	8.44e-87	2.21e-85
FBgn0082582	CG1539	tropomodulin	tmod	8623.87	2.20668	0.114311	19.3041	4.96e-83	1.21e-81
FBgn0051374	CG31374	sarcomere_length_short	sals	64572.8	-2.14648	0.111572	-19.2386	1.76e-82	4.26e-81
FBgn0034072	CG18250	Dystroglycan	Dg	15173.1	2.44131	0.128848	18.9472	4.65e-80	1.08e-78
FBgn0004169	CG7107	upheld	up	1.23709e+06	-2.20852	0.117438	-18.8058	6.78e-79	1.56e-77
FBgn0010246	CG9155	Myosin_61F	Myo61F	1609.22	3.531	0.190954	18.4913	2.42e-76	5.35e-75
FBgn0041789	CG31794	Paxillin	Pax	7664.86	-2.21812	0.120049	-18.4767	3.18e-76	7e-75
FBgn0010424	CG7930	Troponin_C_at_73F	TpnC73F	5622.19	3.79784	0.216794	17.5182	1.04e-68	1.95e-67
FBgn0250906	CG3127	Phosphoglycerate_kinase	Pgk	38768.6	-1.97366	0.114147	-17.2905	5.54e-67	1.01e-65
FBgn0265356	CG15105	thin	tn	67832.8	-1.91351	0.11211	-17.0682	2.56e-65	4.54e-64
FBgn0014869	CG1721	Phosphoglyceromutase	Pglym78	58076.5	-1.71669	0.105849	-16.2183	3.74e-59	5.97e-58
FBgn0265487	CG33197	mbl	mbl	1215.36	3.32317	0.206594	16.0855	3.22e-58	5.04e-57
FBgn0002773	CG2184	Myosin_light_chain_2	Mlc2	3.145e+06	-2.03236	0.131372	-15.4703	5.51e-54	7.88e-53
FBgn0013348	CG2981	Troponin_C_at_41C	TpnC41C	3240.99	3.00042	0.199293	15.0553	3.19e-51	4.37e-50
FBgn0261836	CG42768	Muscle-specific_protein_300_kDa	Msp300	197531	-1.85016	0.134184	-13.7882	3e-43	3.51e-42
FBgn0003884	CG1913	alpha-Tubulin_at_84B	alphaTub84B	15618.5	1.62022	0.11815	13.7132	8.46e-43	9.77e-42
FBgn0032679	CG10302	bicoid_stability_factor	bsf	35807.4	-1.55049	0.113736	-13.6324	2.57e-42	2.94e-41
FBgn0011286	CG10844	Ryanodine_receptor	RyR	164364	-1.7068	0.125985	-13.5476	8.18e-42	9.31e-41
FBgn0001091	CG12055	Glyceraldehyde_3_phosphate_dehydrogenase_1	Gapdh1	246497	-1.83205	0.135736	-13.4971	1.63e-41	1.84e-40
FBgn0287873	CG15792	zipper	zip	20363.8	1.75711	0.143226	12.2682	1.34e-34	1.33e-33
FBgn0036044	CG14168	Z_band_alternatively_spliced_PDZ-motif_protein_67	Zasp67	56158.4	-1.34711	0.112347	-11.9906	3.98e-33	3.85e-32
FBgn0040089	CG14233	meso18E	meso18E	4525.22	-1.5265	0.130903	-11.6612	2.01e-31	1.87e-30
FBgn0005666	CG32019	bent	bt	255165	-1.86905	0.160592	-11.6385	2.63e-31	2.44e-30
FBgn0086906	CG1915	sallimus	sls	207412	-1.80724	0.155815	-11.5986	4.19e-31	3.87e-30
FBgn0027052	CG5203	CHIP	CHIP	1747.94	1.71618	0.151239	11.3475	7.63e-30	6.78e-29
FBgn0004117	CG4843	Tropomyosin_2	Tm2	691972	-1.33846	0.118723	-11.2738	1.77e-29	1.54e-28
FBgn0086355	CG2171	Triose_phosphate_isomerase	Tpi	75060.3	-1.47227	0.132538	-11.1083	1.14e-28	9.75e-28
FBgn0261565	CG42679	Limpet	Lmpt	233304	-1.13455	0.113498	-9.99618	1.58e-23	1.17e-22
FBgn0259228	CG42328	C3G_ortholog_(H._sapiens)	C3G	3266.21	-1.24264	0.130856	-9.49623	2.18e-21	1.5e-20
FBgn0266084	CG42610	Formin_homology_2_domain_containing_ortholog	Fhos	67130.9	-1.24896	0.131923	-9.46735	2.87e-21	1.97e-20
FBgn0035083	CG2803	Troponin_C-akin-1	Tina-1	166.209	3.83283	0.408351	9.38611	6.23e-21	4.22e-20
FBgn0011570	CG17158	capping_protein_beta	cpb	3054.8	1.18463	0.127073	9.32247	1.14e-20	7.63e-20
FBgn0025633	CG13366	CG13366	CG13366	1723.22	1.44811	0.162525	8.91006	5.1e-19	3.23e-18
FBgn0031692	CG6514	Troponin_C_at_25D	TpnC25D	1195.32	4.59213	0.539197	8.51662	1.64e-17	9.83e-17
FBgn0264491	CG10293	held_out_wings	how	18351.9	1.0977	0.131161	8.36913	5.8e-17	3.39e-16
FBgn0250789	CG1977	alpha_Spectrin	alpha-Spec	28544.4	0.908907	0.110693	8.21105	2.19e-16	1.26e-15
FBgn0024273	CG1520	WASp	WASp	3148.29	-1.4195	0.173644	-8.1748	2.96e-16	1.69e-15
FBgn0031037	CG14207	CG14207	CG14207	16966.7	-0.956351	0.118211	-8.09021	5.96e-16	3.36e-15
FBgn0030734	CG9911	CG9911	CG9911	690.434	1.51143	0.20695	7.30337	2.81e-13	1.42e-12
FBgn0063485	CG3849	Lasp	Lasp	2692.04	1.10249	0.1559	7.07181	1.53e-12	7.43e-12
FBgn0035917	CG6416	Z_band_alternatively_spliced_PDZ-motif_protein_66	Zasp66	41418.6	-0.773886	0.112485	-6.87989	5.99e-12	2.81e-11
FBgn0025391	CG14808	Sarcoglycan_delta	Scgdelta	666.109	1.40326	0.215529	6.51075	7.48e-11	3.31e-10
FBgn0003887	CG9277	beta-Tubulin_at_56D	betaTub56D	13853.7	0.74898	0.118111	6.34132	2.28e-10	9.84e-10
FBgn0003888	CG3401	beta-Tubulin_at_60D	betaTub60D	47684.2	0.869752	0.139341	6.2419	4.32e-10	1.85e-09
FBgn0015614	CG11217	Calcineurin_B2	CanB2	18866.3	-0.914752	0.151084	-6.05458	1.41e-09	5.83e-09
FBgn0032013	CG7851	Sarcoglycan_alpha	Scgalpha	630.329	1.27838	0.211574	6.04225	1.52e-09	6.27e-09
FBgn0086442	CG17492	mind_bomb_2	mib2	3549.75	-0.729151	0.129743	-5.61996	1.91e-08	7.38e-08
FBgn0000711	CG2096	flapwing	flw	2792.21	0.752456	0.135893	5.53711	3.08e-08	1.17e-07
FBgn0086347	CG7438	Myosin_31DF	Myo31DF	1931.13	1.07975	0.196309	5.50025	3.79e-08	1.44e-07
FBgn0260049	CG10724	flare	flr	1301.91	0.879767	0.160989	5.46477	4.64e-08	1.74e-07
FBgn0028427	CG10504	Integrin_linked_kinase	Ilk	2776.32	0.686612	0.128692	5.3353	9.54e-08	3.51e-07
FBgn0262716	CG7558	Actin-related_protein_3	Arp3	1854.35	0.978687	0.190225	5.14491	2.68e-07	9.52e-07
FBgn0003292	CG6097	rotated_abdomen	rt	346.692	-4.30449	0.916925	-4.69449	2.67e-06	8.75e-06
FBgn0028369	CG3653	kin_of_irre	kirre	413.624	1.15433	0.26166	4.41157	1.03e-05	3.17e-05
FBgn0052528	CG32528	parvin	parvin	4750.4	-0.483727	0.116551	-4.15034	3.32e-05	9.77e-05
FBgn0260003	CG34157	Dystrophin	Dys	11267.4	0.481607	0.118091	4.07828	4.54e-05	0.000131683
FBgn0266599	CG4264	Heat_shock_protein_cognate_4	Hsc70-4	87754.9	-0.450831	0.112006	-4.02505	5.7e-05	0.000163446
FBgn0000044	CG10067	Actin_57B	Act57B	5252.27	1.75454	0.486624	3.60553	0.00031152	0.000817324
FBgn0260442	CG6831	rhea	rhea	9853.41	0.411001	0.124482	3.30169	0.000961059	0.00237135
FBgn0003149	CG5939	Paramyosin	Prm	327350	0.380842	0.124185	3.06673	0.00216417	0.00504836
FBgn0263391	CG43443	hu_li_tai_shao	hts	26127.8	0.367901	0.127951	2.87532	0.00403613	0.00898687
FBgn0004657	CG1560	myospheroid	mys	15218.9	0.444663	0.155228	2.86458	0.00417566	0.00927142
FBgn0033739	CG8529	Dystrobrevin-like	Dyb	218.114	0.975547	0.347595	2.80656	0.00500737	0.0109446
FBgn0259209	CG42309	Muscle_LIM_protein_at_60A	Mlp60A	234299	-0.29616	0.114425	-2.58825	0.00964639	0.0200541
FBgn0025790	CG10327	TAR_DNA-binding_protein-43_homolog	TBPH	1904.57	-0.412728	0.159489	-2.58782	0.0096586	0.0200719
FBgn0019947	CG18803	Presenilin	Psn	1260.19	-0.391745	0.153925	-2.54503	0.0109267	0.0224374
FBgn0086368	CG12311	Protein_O-mannosyltransferase_2	tw	81.5605	-1.3761	0.55845	-2.46414	0.0137344	0.0277244
FBgn0086708	CG32130	starvin	stv	23070.1	0.418136	0.18709	2.23495	0.0254207	0.0484921
FBgn0038042	CG5657	Sarcoglycan_beta	Scgbeta	59.5647	1.21799	0.573896	2.12232	0.0338105	0.0627335
FBgn0024811	CG1587	Crk	Crk	4200.84	-0.327971	0.172714	-1.89893	0.0575739	0.10067
FBgn0052311	CG33484	zormin	zormin	62594.2	0.234936	0.130309	1.80291	0.071402	0.121612
FBgn0010423	CG9073	Troponin_C_at_47D	TpnC47D	112.256	2.31351	1.37387	1.68394	0.0921928	0.151676
FBgn0261822	CG31605	Basigin	Bsg	44753.9	-0.191561	0.137114	-1.39709	0.162386	0.244641
FBgn0041195	CG6504	Polycystic_kidney_disease_2_ortholog_(H._sapiens)	Pkd2	13.1929	1.49564	1.12537	1.32903	0.183839	0.271789
FBgn0041100	CG10523	parkin	park	265.2	-0.329748	0.27306	-1.2076	0.2272	0.324145
FBgn0013343	CG31136	Syntaxin_1A	Syx1A	3006.8	0.205361	0.170412	1.20509	0.22817	0.325086
FBgn0036641	CG16725	survival_motor_neuron	Smn	684.651	0.280371	0.236742	1.18429	0.236299	0.334409
FBgn0002789	CG4696	Muscle_protein_20	Mp20	287.995	0.427619	0.403113	1.06079	0.288785	0.391606
FBgn0020503	CG5020	Cytoplasmic_linker_protein_190	CLIP-190	11062.9	-0.142876	0.140444	-1.01732	0.309003	0.413
FBgn0250788	CG5870	beta_Spectrin	beta-Spec	37264.6	0.108787	0.108055	1.00677	0.314043	0.417918
FBgn0001308	CG7765	Kinesin_heavy_chain	Khc	13365.2	0.106752	0.111688	0.955803	0.339172	0.443727
FBgn0041781	CG4636	SCAR	SCAR	1283.27	-0.155203	0.163687	-0.948171	0.343042	0.447679
FBgn0038294	CG6803	Myofilin	Mf	61711.6	-0.110962	0.136412	-0.813429	0.415972	0.522931
FBgn0033289	CG2121	CG2121	CG2121	41.3429	-0.68569	0.898128	-0.763466	0.445186	0.551078
FBgn0034135	CG4905	Syntrophin-like_2	Syn2	25.5252	0.528518	0.851574	0.620637	0.534839	0.635602
FBgn0035499	CG14996	Chd64	Chd64	2301.53	0.119113	0.202677	0.587697	0.556736	0.65529
FBgn0000117	CG11579	armadillo	arm	12381.1	0.0542362	0.109255	0.496419	0.619599	0.710387
FBgn0037130	CG7152	Syntrophin-like_1	Syn1	44.3542	-0.287373	0.80407	-0.357398	0.720794	0.79661
FBgn0000042	CG4027	Actin_5C	Act5C	14735.9	-0.0286271	0.370684	-0.0772278	0.938442	0.958807
FBgn0040299	CG6976	Myosin_28B1	Myo28B1	0.956136	2.54835	3.93238	0.648041	0.516958	NA
